# Supplementary material for: Effects of conditioning, source, and rest on indicators of stress in beef cattle transported by road
Source: PLoS One. 2021 Jan 12;16(1):e0244854. doi: 10.1371/journal.pone.0244854 (PMC7803389; doi:10.1371/journal.pone.0244854)
Supplement: S1 Data — (XLSX) [file pone.0244854.s005.xlsx]

## Sheet: Key
Conditioning	1	Conditioned
	2	Non-conditioned
Source	1	Ranch direct
	2	Auction market
Rest	1	0h
	2	8h
Time
	1	LO1
	2	UN1
	3	LO2
	4	UN2
	5	d1
	6	d2
	7	d3
	8	d5
	9	d14
	10	d28

## Sheet: Time of day
Sample ID	Pen	Conditioning	Source	Rest	Group	Breed	Time	Time			Notes
1	3	1	2	1	1	BWF	1	16:40:00			Time of day physiological samples were collected.
2	3	1	2	1	1	BWF	1	15:35:00
3	3	1	2	1	1	B	1	17:17:00
4	10	1	2	1	1	BWF	1	17:12:00
5	10	1	2	1	1	G	1	16:52:00
6	10	1	2	1	1	BWF	1	16:22:00
7	1	1	2	2	1	BWF	1	16:43:00
8	1	1	2	2	1	G	1	16:57:00
9	1	1	2	2	1	BWF	1	15:34:00
10	12	1	2	2	1	TAN	1	16:38:00
11	12	1	2	2	1	BWF	1	17:32:00
12	12	1	2	2	1	B	1	17:27:00
13	6	1	1	1	1	BWF	1	15:46:00
14	6	1	1	1	1	BWF	1	17:16:00
15	6	1	1	1	1	BWF	1	15:35:00
16	15	1	1	1	1	BWF	1	15:33:00
17	15	1	1	1	1	RWF	1	16:47:00
18	15	1	1	1	1	BWF	1	16:45:00
19	7	1	1	2	1	BWF	1	15:27:00
20	7	1	1	2	1	BWF	1	16:49:00
21	7	1	1	2	1	RWF	1	16:54:00
22	11	1	1	2	1	BWF	1	16:37:00
23	11	1	1	2	1	BWF	1	15:57:00
24	11	1	1	2	1	B	1	16:41:00
25	4	2	2	1	1	R	1	15:49:00
26	4	2	2	1	1	B	1	15:58:00
27	4	2	2	1	1	BWF	1	16:10:00
28	16	2	2	1	1	BWF	1	16:15:00
29	16	2	2	1	1	BWF	1	16:32:00
30	16	2	2	1	1	G	1	15:39:00
31	2	2	2	2	1	BWF	1	16:49:00
32	2	2	2	2	1	BWF	1	16:29:00
33	2	2	2	2	1	BWF	1	17:03:00
34	14	2	2	2	1	BWF	1	15:44:00
35	14	2	2	2	1	BWF	1	15:54:00
36	14	2	2	2	1	B	1	17:01:00
37	5	2	1	1	1	G	1	16:05:00
38	5	2	1	1	1	RWF	1	16:57:00
39	5	2	1	1	1	B	1	16:11:00
40	9	2	1	1	1	B	1	15:38:00
41	9	2	1	1	1	G	1	15:46:00
42	9	2	1	1	1	BWF	1	15:41:00
43	8	2	1	2	1	BWF	1	17:04:00
44	8	2	1	2	1	G	1	16:00:00
45	8	2	1	2	1	BWF	1	17:21:00
46	13	2	1	2	1	BWF	1	16:35:00
47	13	2	1	2	1	BWF	1	16:19:00
48	13	2	1	2	1	RWF	1	16:29:00
49	18	1	2	1	2	B	1	17:05:00
50	18	1	2	1	2	BWF	1	17:00:00
51	18	1	2	1	2	BWF	1	16:52:00
52	25	1	2	1	2	BWF	1	17:08:00
53	25	1	2	1	2	BWF	1	16:34:00
54	25	1	2	1	2	BWF	1	16:22:00
55	22	1	2	2	2	G	1	17:16:00
56	22	1	2	2	2	BWF	1	17:02:00
57	22	1	2	2	2	B	1	17:18:00
58	26	1	2	2	2	B	1	17:44:00
59	26	1	2	2	2	RWF	1	17:25:00
60	26	1	2	2	2	RWF	1	16:56:00
61	23	1	1	1	2	G	1	16:18:00
62	23	1	1	1	2	B	1	16:20:00
63	23	1	1	1	2	BWF	1	17:08:00
64	29	1	1	1	2	G	1	17:06:00
65	29	1	1	1	2	BWF	1	16:45:00
66	29	1	1	1	2	B	1	17:19:00
67	20	1	1	2	2	BWF	1	16:12:00
68	20	1	1	2	2	RWF	1	17:41:00
69	20	1	1	2	2	BWF	1	16:47:00
70	27	1	1	2	2	B	1	17:37:00
71	27	1	1	2	2	BWF	1	16:49:00
72	27	1	1	2	2	BWF	1	16:28:00
73	19	2	2	1	2	B	1	16:43:00
74	19	2	2	1	2	B	1	16:26:00
75	19	2	2	1	2	G	1	17:48:00
76	28	2	2	1	2	BWF	1	17:31:00
77	28	2	2	1	2	RWF	1	16:22:00
78	28	2	2	1	2	B	1	16:13:00
79	17	2	2	2	2	BWF	1	17:50:00
80	17	2	2	2	2	BWF	1	17:12:00
81	17	2	2	2	2	G	1	16:30:00
82	30	2	2	2	2	BWF	1	16:46:00
83	30	2	2	2	2	RWF	1	17:40:00
84	30	2	2	2	2	BWF	1	16:54:00
85	24	2	1	1	2	B	1	17:35:00
86	24	2	1	1	2	B	1	17:14:00
87	24	2	1	1	2	G	1	17:21:00
88	31	2	1	1	2	BWF	1	17:45:00
89	31	2	1	1	2	B	1	16:34:00
90	31	2	1	1	2	BWF	1	17:33:00
91	21	2	1	2	2	BWF	1	16:54:00
92	21	2	1	2	2	RWF	1	16:56:00
93	21	2	1	2	2	BWF	1	16:14:00
94	32	2	1	2	2	B	1	17:10:00
95	32	2	1	2	2	B	1	17:39:00
96	32	2	1	2	2	BWF	1	17:25:00
1	3	1	2	1	1	BWF	2	06:17:00
2	3	1	2	1	1	BWF	2	06:35:00
3	3	1	2	1	1	B	2	06:08:00
4	10	1	2	1	1	BWF	2	06:36:00
5	10	1	2	1	1	G	2	06:01:00
6	10	1	2	1	1	BWF	2	06:19:00
7	1	1	2	2	1	BWF	2	07:31:00
8	1	1	2	2	1	G	2	08:29:00
9	1	1	2	2	1	BWF	2	08:27:00
10	12	1	2	2	1	TAN	2	08:09:00
11	12	1	2	2	1	BWF	2	07:33:00
12	12	1	2	2	1	B	2	08:04:00
13	6	1	1	1	1	BWF	2	06:53:00
14	6	1	1	1	1	BWF	2	07:08:00
15	6	1	1	1	1	BWF	2	07:14:00
16	15	1	1	1	1	BWF	2	06:45:00
17	15	1	1	1	1	RWF	2	06:47:00
18	15	1	1	1	1	BWF	2	06:56:00
19	7	1	1	2	1	BWF	2	08:19:00
20	7	1	1	2	1	BWF	2	07:44:00
21	7	1	1	2	1	RWF	2	07:38:00
22	11	1	1	2	1	BWF	2	08:22:00
23	11	1	1	2	1	BWF	2	07:29:00
24	11	1	1	2	1	B	2	08:38:00
25	4	2	2	1	1	R	2	06:17:00
26	4	2	2	1	1	B	2	06:11:00
27	4	2	2	1	1	BWF	2	06:25:00
28	16	2	2	1	1	BWF	2	06:23:00
29	16	2	2	1	1	BWF	2	06:05:00
30	16	2	2	1	1	G	2	06:38:00
31	2	2	2	2	1	BWF	2	08:12:00
32	2	2	2	2	1	BWF	2	08:41:00
33	2	2	2	2	1	BWF	2	07:57:00
34	14	2	2	2	1	BWF	2	08:43:00
35	14	2	2	2	1	BWF	2	07:42:00
36	14	2	2	2	1	B	2	08:06:00
37	5	2	1	1	1	G	2	06:59:00
38	5	2	1	1	1	RWF	2	07:04:00
39	5	2	1	1	1	B	2	06:49:00
40	9	2	1	1	1	B	2	07:01:00
41	9	2	1	1	1	G	2	06:54:00
42	9	2	1	1	1	BWF	2	07:13:00
43	8	2	1	2	1	BWF	2	08:35:00
44	8	2	1	2	1	G	2	08:46:00
45	8	2	1	2	1	BWF	2	08:25:00
46	13	2	1	2	1	BWF	2	07:47:00
47	13	2	1	2	1	BWF	2	07:51:00
48	13	2	1	2	1	RWF	2	08:32:00
49	18	1	2	1	2	B	2	19:12:00
50	18	1	2	1	2	BWF	2	18:34:00
51	18	1	2	1	2	BWF	2	18:12:00
52	25	1	2	1	2	BWF	2	18:28:00
53	25	1	2	1	2	BWF	2	18:17:00
54	25	1	2	1	2	BWF	2	18:51:00
55	22	1	2	2	2	G	2	20:27:00
56	22	1	2	2	2	BWF	2	20:49:00
57	22	1	2	2	2	B	2	20:56:00
58	26	1	2	2	2	B	2	20:23:00
59	26	1	2	2	2	RWF	2	20:34:00
60	26	1	2	2	2	RWF	2	20:41:00
61	23	1	1	1	2	G	2	19:03:00
62	23	1	1	1	2	B	2	18:46:00
63	23	1	1	1	2	BWF	2	18:56:00
64	29	1	1	1	2	G	2	19:10:00
65	29	1	1	1	2	BWF	2	19:01:00
66	29	1	1	1	2	B	2	18:55:00
67	20	1	1	2	2	BWF	2	20:00:00
68	20	1	1	2	2	RWF	2	20:18:00
69	20	1	1	2	2	BWF	2	20:44:00
70	27	1	1	2	2	B	2	20:20:00
71	27	1	1	2	2	BWF	2	20:13:00
72	27	1	1	2	2	BWF	2	19:57:00
73	19	2	2	1	2	B	2	18:19:00
74	19	2	2	1	2	B	2	18:24:00
75	19	2	2	1	2	G	2	18:12:00
76	28	2	2	1	2	BWF	2	18:15:00
77	28	2	2	1	2	RWF	2	19:22:00
78	28	2	2	1	2	B	2	18:22:00
79	17	2	2	2	2	BWF	2	20:28:00
80	17	2	2	2	2	BWF	2	20:47:00
81	17	2	2	2	2	G	2	20:59:00
82	30	2	2	2	2	BWF	2	20:52:00
83	30	2	2	2	2	RWF	2	20:50:00
84	30	2	2	2	2	BWF	2	20:50:00
85	24	2	1	1	2	B	2	18:48:00
86	24	2	1	1	2	B	2	19:13:00
87	24	2	1	1	2	G	2	19:17:00
88	31	2	1	1	2	BWF	2	18:42:00
89	31	2	1	1	2	B	2	19:14:00
90	31	2	1	1	2	BWF	2	18:59:00
91	21	2	1	2	2	BWF	2	20:08:00
92	21	2	1	2	2	RWF	2	20:01:00
93	21	2	1	2	2	BWF	2	19:54:00
94	32	2	1	2	2	B	2	19:45:00
95	32	2	1	2	2	B	2	19:50:00
96	32	2	1	2	2	BWF	2	20:15:00
7	1	1	2	2	1	BWF	3	17:11:00
8	1	1	2	2	1	G	3	17:04:00
9	1	1	2	2	1	BWF	3	17:15:00
10	12	1	2	2	1	TAN	3	17:51:00
11	12	1	2	2	1	BWF	3	17:48:00
12	12	1	2	2	1	B	3	17:52:00
19	7	1	1	2	1	BWF	3	18:10:00
20	7	1	1	2	1	BWF	3	18:07:00
21	7	1	1	2	1	RWF	3	17:50:00
22	11	1	1	2	1	BWF	3	17:56:00
23	11	1	1	2	1	BWF	3	17:45:00
24	11	1	1	2	1	B	3	17:55:00
31	2	2	2	2	1	BWF	3	17:02:00
32	2	2	2	2	1	BWF	3	17:19:00
33	2	2	2	2	1	BWF	3	17:18:00
34	14	2	2	2	1	BWF	3	17:36:00
35	14	2	2	2	1	BWF	3	17:27:00
36	14	2	2	2	1	B	3	17:39:00
43	8	2	1	2	1	BWF	3	18:01:00
44	8	2	1	2	1	G	3	17:42:00
45	8	2	1	2	1	BWF	3	18:12:00
46	13	2	1	2	1	BWF	3	17:28:00
47	13	2	1	2	1	BWF	3	17:26:00
48	13	2	1	2	1	RWF	3	17:33:00
55	22	1	2	2	2	G	3	17:59:00
56	22	1	2	2	2	BWF	3	18:04:00
57	22	1	2	2	2	B	3	18:01:00
58	26	1	2	2	2	B	3	17:47:00
59	26	1	2	2	2	RWF	3	18:00:00
60	26	1	2	2	2	RWF	3	17:22:00
67	20	1	1	2	2	BWF	3	17:34:00
68	20	1	1	2	2	RWF	3	17:40:00
69	20	1	1	2	2	BWF	3	17:37:00
70	27	1	1	2	2	B	3	17:57:00
71	27	1	1	2	2	BWF	3	17:59:00
72	27	1	1	2	2	BWF	3	17:30:00
79	17	2	2	2	2	BWF	3	17:07:00
80	17	2	2	2	2	BWF	3	17:04:00
81	17	2	2	2	2	G	3	17:27:00
82	30	2	2	2	2	BWF	3	17:32:00
83	30	2	2	2	2	RWF	3	17:20:00
84	30	2	2	2	2	BWF	3	17:23:00
91	21	2	1	2	2	BWF	3	17:50:00
92	21	2	1	2	2	RWF	3	17:42:00
93	21	2	1	2	2	BWF	3	17:17:00
94	32	2	1	2	2	B	3	17:54:00
95	32	2	1	2	2	B	3	17:13:00
96	32	2	1	2	2	BWF	3	17:02:00
1	3	1	2	1	1	BWF	4	12:24:00
2	3	1	2	1	1	BWF	4	12:10:00
3	3	1	2	1	1	B	4	12:01:00
4	10	1	2	1	1	BWF	4	12:38:00
5	10	1	2	1	1	G	4	11:40:00
6	10	1	2	1	1	BWF	4	11:51:00
7	1	1	2	2	1	BWF	4	22:35:00
8	1	1	2	2	1	G	4	22:53:00
9	1	1	2	2	1	BWF	4	23:47:00
10	12	1	2	2	1	TAN	4	23:08:00
11	12	1	2	2	1	BWF	4	23:27:00
12	12	1	2	2	1	B	4	23:25:00
13	6	1	1	1	1	BWF	4	12:12:00
14	6	1	1	1	1	BWF	4	12:47:00
15	6	1	1	1	1	BWF	4	12:05:00
16	15	1	1	1	1	BWF	4	11:38:00
17	15	1	1	1	1	RWF	4	12:22:00
18	15	1	1	1	1	BWF	4	11:58:00
19	7	1	1	2	1	BWF	4	23:53:00
20	7	1	1	2	1	BWF	4	23:46:00
21	7	1	1	2	1	RWF	4	1900-01-01 00:08:00
22	11	1	1	2	1	BWF	4	23:41:00
23	11	1	1	2	1	BWF	4	22:45:00
24	11	1	1	2	1	B	4	22:40:00
25	4	2	2	1	1	R	4	12:07:00
26	4	2	2	1	1	B	4	11:56:00
27	4	2	2	1	1	BWF	4	12:42:00
28	16	2	2	1	1	BWF	4	12:18:00
29	16	2	2	1	1	BWF	4	12:32:00
30	16	2	2	1	1	G	4	11:42:00
31	2	2	2	2	1	BWF	4	23:36:00
32	2	2	2	2	1	BWF	4	22:32:00
33	2	2	2	2	1	BWF	4	23:39:00
34	14	2	2	2	1	BWF	4	23:23:00
35	14	2	2	2	1	BWF	4	22:59:00
36	14	2	2	2	1	B	4	23:00:00
37	5	2	1	1	1	G	4	12:25:00
38	5	2	1	1	1	RWF	4	12:33:00
39	5	2	1	1	1	B	4	12:08:00
40	9	2	1	1	1	B	4	12:36:00
41	9	2	1	1	1	G	4	11:35:00
42	9	2	1	1	1	BWF	4	12:52:00
43	8	2	1	2	1	BWF	4	22:49:00
44	8	2	1	2	1	G	4	23:33:00
45	8	2	1	2	1	BWF	4	23:14:00
46	13	2	1	2	1	BWF	4	23:42:00
47	13	2	1	2	1	BWF	4	22:44:00
48	13	2	1	2	1	RWF	4	1900-01-01 00:03:00
49	18	1	2	1	2	B	4	13:02:00
50	18	1	2	1	2	BWF	4	12:47:00
51	18	1	2	1	2	BWF	4	11:58:00
52	25	1	2	1	2	BWF	4	12:58:00
53	25	1	2	1	2	BWF	4	12:18:00
54	25	1	2	1	2	BWF	4	13:08:00
55	22	1	2	2	2	G	4	22:38:00
56	22	1	2	2	2	BWF	4	23:20:00
57	22	1	2	2	2	B	4	23:17:00
58	26	1	2	2	2	B	4	22:20:00
59	26	1	2	2	2	RWF	4	22:46:00
60	26	1	2	2	2	RWF	4	23:23:00
61	23	1	1	1	2	G	4	12:33:00
62	23	1	1	1	2	B	4	13:07:00
63	23	1	1	1	2	BWF	4	12:06:00
64	29	1	1	1	2	G	4	12:24:00
65	29	1	1	1	2	BWF	4	12:03:00
66	29	1	1	1	2	B	4	12:43:00
67	20	1	1	2	2	BWF	4	22:51:00
68	20	1	1	2	2	RWF	4	22:42:00
69	20	1	1	2	2	BWF	4	22:22:00
70	27	1	1	2	2	B	4	23:22:00
71	27	1	1	2	2	BWF	4	23:32:00
72	27	1	1	2	2	BWF	4	22:44:00
73	19	2	2	1	2	B	4	12:21:00
74	19	2	2	1	2	B	4	12:44:00
75	19	2	2	1	2	G	4	11:55:00
76	28	2	2	1	2	BWF	4	12:47:00
77	28	2	2	1	2	RWF	4	13:03:00
78	28	2	2	1	2	B	4	12:07:00
79	17	2	2	2	2	BWF	4	22:35:00
80	17	2	2	2	2	BWF	4	23:12:00
81	17	2	2	2	2	G	4	23:04:00
82	30	2	2	2	2	BWF	4	23:30:00
83	30	2	2	2	2	RWF	4	23:16:00
84	30	2	2	2	2	BWF	4	22:27:00
85	24	2	1	1	2	B	4	13:05:00
86	24	2	1	1	2	B	4	12:27:00
87	24	2	1	1	2	G	4	12:36:00
88	31	2	1	1	2	BWF	4	12:30:00
89	31	2	1	1	2	B	4	13:10:00
90	31	2	1	1	2	BWF	4	12:15:00
91	21	2	1	2	2	BWF	4	23:41:00
92	21	2	1	2	2	RWF	4	22:53:00
93	21	2	1	2	2	BWF	4	22:58:00
94	32	2	1	2	2	B	4	22:30:00
95	32	2	1	2	2	B	4	23:05:00
96	32	2	1	2	2	BWF	4	23:26:00
1	3	1	2	1	1	BWF	5	11:33:00
2	3	1	2	1	1	BWF	5	11:34:00
3	3	1	2	1	1	B	5	11:32:00
4	10	1	2	1	1	BWF	5	12:30:00
5	10	1	2	1	1	G	5	12:26:00
6	10	1	2	1	1	BWF	5	12:32:00
7	1	1	2	2	1	BWF	5	23:27:00
8	1	1	2	2	1	G	5	23:26:00
9	1	1	2	2	1	BWF	5	23:31:00
10	12	1	2	2	1	TAN	5	11:34:00
11	12	1	2	2	1	BWF	5	11:35:00
12	12	1	2	2	1	B	5	11:40:00
13	6	1	1	1	1	BWF	5	12:04:00
14	6	1	1	1	1	BWF	5	12:08:00
15	6	1	1	1	1	BWF	5	12:12:00
16	15	1	1	1	1	BWF	5	12:39:00
17	15	1	1	1	1	RWF	5	12:36:00
18	15	1	1	1	1	BWF	5	12:40:00
19	7	1	1	2	1	BWF	5	22:42:00
20	7	1	1	2	1	BWF	5	22:46:00
21	7	1	1	2	1	RWF	5	22:44:00
22	11	1	1	2	1	BWF	5	11:47:00
23	11	1	1	2	1	BWF	5	11:43:00
24	11	1	1	2	1	B	5	11:48:00
25	4	2	2	1	1	R	5	11:40:00
26	4	2	2	1	1	B	5	11:45:00
27	4	2	2	1	1	BWF	5	11:47:00
28	16	2	2	1	1	BWF	5	12:42:00
29	16	2	2	1	1	BWF	5	12:43:00
30	16	2	2	1	1	G	5	12:46:00
31	2	2	2	2	1	BWF	5	23:17:00
32	2	2	2	2	1	BWF	5	23:21:00
33	2	2	2	2	1	BWF	5	23:15:00
34	14	2	2	2	1	BWF	5	23:07:00
35	14	2	2	2	1	BWF	5	23:10:00
36	14	2	2	2	1	B	5	23:05:00
37	5	2	1	1	1	G	5	11:55:00
38	5	2	1	1	1	RWF	5	11:58:00
39	5	2	1	1	1	B	5	11:52:00
40	9	2	1	1	1	B	5	12:18:00
41	9	2	1	1	1	G	5	12:23:00
42	9	2	1	1	1	BWF	5	12:20:00
43	8	2	1	2	1	BWF	5	22:30:00
44	8	2	1	2	1	G	5	22:34:00
45	8	2	1	2	1	BWF	5	22:35:00
46	13	2	1	2	1	BWF	5	22:51:00
47	13	2	1	2	1	BWF	5	22:56:00
48	13	2	1	2	1	RWF	5	22:50:00
49	18	1	2	1	2	B	5	11:43:00
50	18	1	2	1	2	BWF	5	11:37:00
51	18	1	2	1	2	BWF	5	11:37:00
52	25	1	2	1	2	BWF	5	12:27:00
53	25	1	2	1	2	BWF	5	12:24:00
54	25	1	2	1	2	BWF	5	12:22:00
55	22	1	2	2	2	G	5	22:52:00
56	22	1	2	2	2	BWF	5	22:59:00
57	22	1	2	2	2	B	5	22:55:00
58	26	1	2	2	2	B	5	23:02:00
59	26	1	2	2	2	RWF	5	23:08:00
60	26	1	2	2	2	RWF	5	23:04:00
61	23	1	1	1	2	G	5	12:02:00
62	23	1	1	1	2	B	5	11:58:00
63	23	1	1	1	2	BWF	5	12:00:00
64	29	1	1	1	2	G	5	12:49:00
65	29	1	1	1	2	BWF	5	12:43:00
66	29	1	1	1	2	B	5	12:51:00
67	20	1	1	2	2	BWF	5	22:28:00
68	20	1	1	2	2	RWF	5	22:30:00
69	20	1	1	2	2	BWF	5	22:35:00
70	27	1	1	2	2	B	5	23:15:00
71	27	1	1	2	2	BWF	5	23:14:00
72	27	1	1	2	2	BWF	5	23:19:00
73	19	2	2	1	2	B	5	11:48:00
74	19	2	2	1	2	B	5	11:44:00
75	19	2	2	1	2	G	5	11:55:00
76	28	2	2	1	2	BWF	5	12:36:00
77	28	2	2	1	2	RWF	5	12:41:00
78	28	2	2	1	2	B	5	12:38:00
79	17	2	2	2	2	BWF	5	22:16:00
80	17	2	2	2	2	BWF	5	22:24:00
81	17	2	2	2	2	G	5	22:20:00
82	30	2	2	2	2	BWF	5	23:29:00
83	30	2	2	2	2	RWF	5	23:23:00
84	30	2	2	2	2	BWF	5	23:26:00
85	24	2	1	1	2	B	5	12:18:00
86	24	2	1	1	2	B	5	12:09:00
87	24	2	1	1	2	G	5	12:13:00
88	31	2	1	1	2	BWF	5	12:58:00
89	31	2	1	1	2	B	5	12:54:00
90	31	2	1	1	2	BWF	5	13:02:00
91	21	2	1	2	2	BWF	5	22:48:00
92	21	2	1	2	2	RWF	5	22:38:00
93	21	2	1	2	2	BWF	5	22:42:00
94	32	2	1	2	2	B	5	23:34:00
95	32	2	1	2	2	B	5	23:39:00
96	32	2	1	2	2	BWF	5	23:44:00
1	3	1	2	1	1	BWF	6	12:19:00
2	3	1	2	1	1	BWF	6	12:18:00
3	3	1	2	1	1	B	6	12:12:00
4	10	1	2	1	1	BWF	6	11:49:00
5	10	1	2	1	1	G	6	11:45:00
6	10	1	2	1	1	BWF	6	11:48:00
7	1	1	2	2	1	BWF	6	22:48:00
8	1	1	2	2	1	G	6	22:46:00
9	1	1	2	2	1	BWF	6	22:49:00
10	12	1	2	2	1	TAN	6	23:28:00
11	12	1	2	2	1	BWF	6	23:27:00
12	12	1	2	2	1	B	6	23:32:00
13	6	1	1	1	1	BWF	6	12:46:00
14	6	1	1	1	1	BWF	6	12:47:00
15	6	1	1	1	1	BWF	6	12:40:00
16	15	1	1	1	1	BWF	6	12:08:00
17	15	1	1	1	1	RWF	6	12:01:00
18	15	1	1	1	1	BWF	6	12:04:00
19	7	1	1	2	1	BWF	6	22:39:00
20	7	1	1	2	1	BWF	6	22:42:00
21	7	1	1	2	1	RWF	6	22:37:00
22	11	1	1	2	1	BWF	6	23:40:00
23	11	1	1	2	1	BWF	6	23:35:00
24	11	1	1	2	1	B	6	23:39:00
25	4	2	2	1	1	R	6	12:20:00
26	4	2	2	1	1	B	6	12:27:00
27	4	2	2	1	1	BWF	6	12:21:00
28	16	2	2	1	1	BWF	6	11:54:00
29	16	2	2	1	1	BWF	6	11:52:00
30	16	2	2	1	1	G	6	11:58:00
31	2	2	2	2	1	BWF	6	22:56:00
32	2	2	2	2	1	BWF	6	22:59:00
33	2	2	2	2	1	BWF	6	22:57:00
34	14	2	2	2	1	BWF	6	23:07:00
35	14	2	2	2	1	BWF	6	23:10:00
36	14	2	2	2	1	B	6	23:03:00
37	5	2	1	1	1	G	6	12:33:00
38	5	2	1	1	1	RWF	6	12:31:00
39	5	2	1	1	1	B	6	12:32:00
40	9	2	1	1	1	B	6	11:30:00
41	9	2	1	1	1	G	6	11:38:00
42	9	2	1	1	1	BWF	6	11:31:00
43	8	2	1	2	1	BWF	6	23:43:00
44	8	2	1	2	1	G	6	22:30:00
45	8	2	1	2	1	BWF	6	22:25:00
46	13	2	1	2	1	BWF	6	23:13:00
47	13	2	1	2	1	BWF	6	23:19:00
48	13	2	1	2	1	RWF	6	23:20:00
49	18	1	2	1	2	B	6	11:46:00
50	18	1	2	1	2	BWF	6	11:44:00
51	18	1	2	1	2	BWF	6	11:45:00
52	25	1	2	1	2	BWF	6	12:23:00
53	25	1	2	1	2	BWF	6	12:21:00
54	25	1	2	1	2	BWF	6	12:18:00
55	22	1	2	2	2	G	6	22:49:00
56	22	1	2	2	2	BWF	6	22:57:00
57	22	1	2	2	2	B	6	22:53:00
58	26	1	2	2	2	B	6	23:03:00
59	26	1	2	2	2	RWF	6	23:06:00
60	26	1	2	2	2	RWF	6	23:02:00
61	23	1	1	1	2	G	6	11:58:00
62	23	1	1	1	2	B	6	12:00:00
63	23	1	1	1	2	BWF	6	12:02:00
64	29	1	1	1	2	G	6	12:39:00
65	29	1	1	1	2	BWF	6	12:43:00
66	29	1	1	1	2	B	6	12:35:00
67	20	1	1	2	2	BWF	6	22:24:00
68	20	1	1	2	2	RWF	6	22:23:00
69	20	1	1	2	2	BWF	6	22:30:00
70	27	1	1	2	2	B	6	23:15:00
71	27	1	1	2	2	BWF	6	23:10:00
72	27	1	1	2	2	BWF	6	23:09:00
73	19	2	2	1	2	B	6	11:49:00
74	19	2	2	1	2	B	6	11:52:00
75	19	2	2	1	2	G	6	11:50:00
76	28	2	2	1	2	BWF	6	12:28:00
77	28	2	2	1	2	RWF	6	12:24:00
78	28	2	2	1	2	B	6	12:26:00
79	17	2	2	2	2	BWF	6	22:10:00
80	17	2	2	2	2	BWF	6	22:14:00
81	17	2	2	2	2	G	6	22:20:00
82	30	2	2	2	2	BWF	6	23:25:00
83	30	2	2	2	2	RWF	6	23:20:00
84	30	2	2	2	2	BWF	6	23:23:00
85	24	2	1	1	2	B	6	12:06:00
86	24	2	1	1	2	B	6	12:09:00
87	24	2	1	1	2	G	6	12:11:00
88	31	2	1	1	2	BWF	6	12:46:00
89	31	2	1	1	2	B	6	12:53:00
90	31	2	1	1	2	BWF	6	12:51:00
91	21	2	1	2	2	BWF	6	22:45:00
92	21	2	1	2	2	RWF	6	22:37:00
93	21	2	1	2	2	BWF	6	22:41:00
94	32	2	1	2	2	B	6	23:32:00
95	32	2	1	2	2	B	6	23:30:00
96	32	2	1	2	2	BWF	6	23:33:00
1	3	1	2	1	1	BWF	7	12:19:00
2	3	1	2	1	1	BWF	7	12:20:00
3	3	1	2	1	1	B	7	12:14:00
4	10	1	2	1	1	BWF	7	11:47:00
5	10	1	2	1	1	G	7	11:40:00
6	10	1	2	1	1	BWF	7	11:45:00
7	1	1	2	2	1	BWF	7	.
8	1	1	2	2	1	G	7	.
9	1	1	2	2	1	BWF	7	.
10	12	1	2	2	1	TAN	7	.
11	12	1	2	2	1	BWF	7	.
12	12	1	2	2	1	B	7	.
13	6	1	1	1	1	BWF	7	12:47:00
14	6	1	1	1	1	BWF	7	12:51:00
15	6	1	1	1	1	BWF	7	12:54:00
16	15	1	1	1	1	BWF	7	12:09:00
17	15	1	1	1	1	RWF	7	12:05:00
18	15	1	1	1	1	BWF	7	12:11:00
19	7	1	1	2	1	BWF	7	.
20	7	1	1	2	1	BWF	7	.
21	7	1	1	2	1	RWF	7	.
22	11	1	1	2	1	BWF	7	.
23	11	1	1	2	1	BWF	7	.
24	11	1	1	2	1	B	7	.
25	4	2	2	1	1	R	7	12:33:00
26	4	2	2	1	1	B	7	12:29:00
27	4	2	2	1	1	BWF	7	12:26:00
28	16	2	2	1	1	BWF	7	11:52:00
29	16	2	2	1	1	BWF	7	11:57:00
30	16	2	2	1	1	G	7	11:55:00
31	2	2	2	2	1	BWF	7	.
32	2	2	2	2	1	BWF	7	.
33	2	2	2	2	1	BWF	7	.
34	14	2	2	2	1	BWF	7	.
35	14	2	2	2	1	BWF	7	.
36	14	2	2	2	1	B	7	.
37	5	2	1	1	1	G	7	12:38:00
38	5	2	1	1	1	RWF	7	12:41:00
39	5	2	1	1	1	B	7	12:36:00
40	9	2	1	1	1	B	7	11:27:00
41	9	2	1	1	1	G	7	11:35:00
42	9	2	1	1	1	BWF	7	11:29:00
43	8	2	1	2	1	BWF	7	.
44	8	2	1	2	1	G	7	.
45	8	2	1	2	1	BWF	7	.
46	13	2	1	2	1	BWF	7	.
47	13	2	1	2	1	BWF	7	.
48	13	2	1	2	1	RWF	7	.
49	18	1	2	1	2	B	7	11:38:00
50	18	1	2	1	2	BWF	7	11:43:00
51	18	1	2	1	2	BWF	7	11:39:00
52	25	1	2	1	2	BWF	7	12:26:00
53	25	1	2	1	2	BWF	7	12:21:00
54	25	1	2	1	2	BWF	7	12:18:00
55	22	1	2	2	2	G	7	23:11:00
56	22	1	2	2	2	BWF	7	23:08:00
57	22	1	2	2	2	B	7	23:09:00
58	26	1	2	2	2	B	7	23:30:00
59	26	1	2	2	2	RWF	7	23:27:00
60	26	1	2	2	2	RWF	7	23:25:00
61	23	1	1	1	2	G	7	12:01:00
62	23	1	1	1	2	B	7	12:03:00
63	23	1	1	1	2	BWF	7	11:58:00
64	29	1	1	1	2	G	7	12:42:00
65	29	1	1	1	2	BWF	7	12:41:00
66	29	1	1	1	2	B	7	12:44:00
67	20	1	1	2	2	BWF	7	23:02:00
68	20	1	1	2	2	RWF	7	22:56:00
69	20	1	1	2	2	BWF	7	22:59:00
70	27	1	1	2	2	B	7	23:16:00
71	27	1	1	2	2	BWF	7	23:20:00
72	27	1	1	2	2	BWF	7	23:19:00
73	19	2	2	1	2	B	7	11:50:00
74	19	2	2	1	2	B	7	11:53:00
75	19	2	2	1	2	G	7	11:56:00
76	28	2	2	1	2	BWF	7	12:28:00
77	28	2	2	1	2	RWF	7	12:35:00
78	28	2	2	1	2	B	7	12:32:00
79	17	2	2	2	2	BWF	7	22:12:00
80	17	2	2	2	2	BWF	7	22:16:00
81	17	2	2	2	2	G	7	22:18:00
82	30	2	2	2	2	BWF	7	22:36:00
83	30	2	2	2	2	RWF	7	22:33:00
84	30	2	2	2	2	BWF	7	22:40:00
85	24	2	1	1	2	B	7	12:09:00
86	24	2	1	1	2	B	7	12:06:00
87	24	2	1	1	2	G	7	12:12:00
88	31	2	1	1	2	BWF	7	12:57:00
89	31	2	1	1	2	B	7	12:54:00
90	31	2	1	1	2	BWF	7	12:50:00
91	21	2	1	2	2	BWF	7	22:53:00
92	21	2	1	2	2	RWF	7	22:48:00
93	21	2	1	2	2	BWF	7	22:46:00
94	32	2	1	2	2	B	7	22:25:00
95	32	2	1	2	2	B	7	22:28:00
96	32	2	1	2	2	BWF	7	22:26:00
1	3	1	2	1	1	BWF	8	09:46:00
2	3	1	2	1	1	BWF	8	09:44:00
3	3	1	2	1	1	B	8	09:40:00
4	10	1	2	1	1	BWF	8	10:49:00
5	10	1	2	1	1	G	8	10:50:00
6	10	1	2	1	1	BWF	8	10:53:00
7	1	1	2	2	1	BWF	8	09:20:00
8	1	1	2	2	1	G	8	09:22:00
9	1	1	2	2	1	BWF	8	09:28:00
10	12	1	2	2	1	TAN	8	11:06:00
11	12	1	2	2	1	BWF	8	11:07:00
12	12	1	2	2	1	B	8	11:04:00
13	6	1	1	1	1	BWF	8	10:10:00
14	6	1	1	1	1	BWF	8	10:13:00
15	6	1	1	1	1	BWF	8	10:12:00
16	15	1	1	1	1	BWF	8	11:39:00
17	15	1	1	1	1	RWF	8	11:34:00
18	15	1	1	1	1	BWF	8	11:37:00
19	7	1	1	2	1	BWF	8	10:23:00
20	7	1	1	2	1	BWF	8	10:18:00
21	7	1	1	2	1	RWF	8	10:21:00
22	11	1	1	2	1	BWF	8	11:01:00
23	11	1	1	2	1	BWF	8	10:58:00
24	11	1	1	2	1	B	8	10:56:00
25	4	2	2	1	1	R	8	09:58:00
26	4	2	2	1	1	B	8	09:52:00
27	4	2	2	1	1	BWF	8	09:50:00
28	16	2	2	1	1	BWF	8	11:49:00
29	16	2	2	1	1	BWF	8	11:46:00
30	16	2	2	1	1	G	8	11:44:00
31	2	2	2	2	1	BWF	8	09:35:00
32	2	2	2	2	1	BWF	8	09:34:00
33	2	2	2	2	1	BWF	8	09:37:00
34	14	2	2	2	1	BWF	8	11:26:00
35	14	2	2	2	1	BWF	8	11:27:00
36	14	2	2	2	1	B	8	11:29:00
37	5	2	1	1	1	G	8	10:02:00
38	5	2	1	1	1	RWF	8	10:07:00
39	5	2	1	1	1	B	8	10:01:00
40	9	2	1	1	1	B	8	10:37:00
41	9	2	1	1	1	G	8	10:43:00
42	9	2	1	1	1	BWF	8	10:40:00
43	8	2	1	2	1	BWF	8	10:33:00
44	8	2	1	2	1	G	8	10:32:00
45	8	2	1	2	1	BWF	8	10:28:00
46	13	2	1	2	1	BWF	8	11:19:00
47	13	2	1	2	1	BWF	8	11:14:00
48	13	2	1	2	1	RWF	8	11:16:00
49	18	1	2	1	2	B	8	08:17:00
50	18	1	2	1	2	BWF	8	08:13:00
51	18	1	2	1	2	BWF	8	08:15:00
52	25	1	2	1	2	BWF	8	09:32:00
53	25	1	2	1	2	BWF	8	09:25:00
54	25	1	2	1	2	BWF	8	09:28:00
55	22	1	2	2	2	G	8	08:57:00
56	22	1	2	2	2	BWF	8	09:01:00
57	22	1	2	2	2	B	8	08:58:00
58	26	1	2	2	2	B	8	09:39:00
59	26	1	2	2	2	RWF	8	09:35:00
60	26	1	2	2	2	RWF	8	09:38:00
61	23	1	1	1	2	G	8	09:11:00
62	23	1	1	1	2	B	8	09:10:00
63	23	1	1	1	2	BWF	8	09:07:00
64	29	1	1	1	2	G	8	10:11:00
65	29	1	1	1	2	BWF	8	10:10:00
66	29	1	1	1	2	B	8	10:07:00
67	20	1	1	2	2	BWF	8	08:40:00
68	20	1	1	2	2	RWF	8	08:37:00
69	20	1	1	2	2	BWF	8	08:34:00
70	27	1	1	2	2	B	8	09:50:00
71	27	1	1	2	2	BWF	8	09:45:00
72	27	1	1	2	2	BWF	8	09:48:00
73	19	2	2	1	2	B	8	08:29:00
74	19	2	2	1	2	B	8	08:22:00
75	19	2	2	1	2	G	8	08:31:00
76	28	2	2	1	2	BWF	8	09:58:00
77	28	2	2	1	2	RWF	8	09:59:00
78	28	2	2	1	2	B	8	10:02:00
79	17	2	2	2	2	BWF	8	08:02:00
80	17	2	2	2	2	BWF	8	08:01:00
81	17	2	2	2	2	G	8	08:09:00
82	30	2	2	2	2	BWF	8	10:23:00
83	30	2	2	2	2	RWF	8	10:18:00
84	30	2	2	2	2	BWF	8	10:15:00
85	24	2	1	1	2	B	8	09:17:00
86	24	2	1	1	2	B	8	09:22:00
87	24	2	1	1	2	G	8	09:17:00
88	31	2	1	1	2	BWF	8	10:27:00
89	31	2	1	1	2	B	8	10:30:00
90	31	2	1	1	2	BWF	8	10:37:00
91	21	2	1	2	2	BWF	8	08:53:00
92	21	2	1	2	2	RWF	8	08:51:00
93	21	2	1	2	2	BWF	8	08:49:00
94	32	2	1	2	2	B	8	10:45:00
95	32	2	1	2	2	B	8	10:43:00
96	32	2	1	2	2	BWF	8	10:39:00
1	3	1	2	1	1	BWF	9	08:31:00
2	3	1	2	1	1	BWF	9	08:25:00
3	3	1	2	1	1	B	9	08:29:00
4	10	1	2	1	1	BWF	9	09:34:00
5	10	1	2	1	1	G	9	09:39:00
6	10	1	2	1	1	BWF	9	09:38:00
7	1	1	2	2	1	BWF	9	08:07:00
8	1	1	2	2	1	G	9	08:04:00
9	1	1	2	2	1	BWF	9	08:10:00
10	12	1	2	2	1	TAN	9	09:50:00
11	12	1	2	2	1	BWF	9	09:54:00
12	12	1	2	2	1	B	9	09:56:00
13	6	1	1	1	1	BWF	9	08:56:00
14	6	1	1	1	1	BWF	9	08:54:00
15	6	1	1	1	1	BWF	9	08:58:00
16	15	1	1	1	1	BWF	9	10:21:00
17	15	1	1	1	1	RWF	9	10:27:00
18	15	1	1	1	1	BWF	9	10:25:00
19	7	1	1	2	1	BWF	9	09:07:00
20	7	1	1	2	1	BWF	9	09:01:00
21	7	1	1	2	1	RWF	9	09:05:00
22	11	1	1	2	1	BWF	9	09:41:00
23	11	1	1	2	1	BWF	9	09:46:00
24	11	1	1	2	1	B	9	09:45:00
25	4	2	2	1	1	R	9	08:34:00
26	4	2	2	1	1	B	9	08:38:00
27	4	2	2	1	1	BWF	9	08:37:00
28	16	2	2	1	1	BWF	9	10:34:00
29	16	2	2	1	1	BWF	9	10:31:00
30	16	2	2	1	1	G	9	10:36:00
31	2	2	2	2	1	BWF	9	08:13:00
32	2	2	2	2	1	BWF	9	08:15:00
33	2	2	2	2	1	BWF	9	08:22:00
34	14	2	2	2	1	BWF	9	10:11:00
35	14	2	2	2	1	BWF	9	10:17:00
36	14	2	2	2	1	B	9	10:14:00
37	5	2	1	1	1	G	9	08:45:00
38	5	2	1	1	1	RWF	9	08:44:00
39	5	2	1	1	1	B	9	08:50:00
40	9	2	1	1	1	B	9	09:25:00
41	9	2	1	1	1	G	9	09:27:00
42	9	2	1	1	1	BWF	9	09:22:00
43	8	2	1	2	1	BWF	9	09:11:00
44	8	2	1	2	1	G	9	09:18:00
45	8	2	1	2	1	BWF	9	09:16:00
46	13	2	1	2	1	BWF	9	09:59:00
47	13	2	1	2	1	BWF	9	10:01:00
48	13	2	1	2	1	RWF	9	10:04:00
49	18	1	2	1	2	B	9	09:11:00
50	18	1	2	1	2	BWF	9	09:08:00
51	18	1	2	1	2	BWF	9	09:07:00
52	25	1	2	1	2	BWF	9	10:16:00
53	25	1	2	1	2	BWF	9	10:18:00
54	25	1	2	1	2	BWF	9	10:14:00
55	22	1	2	2	2	G	9	09:43:00
56	22	1	2	2	2	BWF	9	09:44:00
57	22	1	2	2	2	B	9	09:48:00
58	26	1	2	2	2	B	9	10:22:00
59	26	1	2	2	2	RWF	9	10:21:00
60	26	1	2	2	2	RWF	9	10:24:00
61	23	1	1	1	2	G	9	09:53:00
62	23	1	1	1	2	B	9	09:55:00
63	23	1	1	1	2	BWF	9	10:00:00
64	29	1	1	1	2	G	9	10:54:00
65	29	1	1	1	2	BWF	9	10:55:00
66	29	1	1	1	2	B	9	10:51:00
67	20	1	1	2	2	BWF	9	09:30:00
68	20	1	1	2	2	RWF	9	09:27:00
69	20	1	1	2	2	BWF	9	09:32:00
70	27	1	1	2	2	B	9	10:33:00
71	27	1	1	2	2	BWF	9	10:31:00
72	27	1	1	2	2	BWF	9	10:35:00
73	19	2	2	1	2	B	9	09:19:00
74	19	2	2	1	2	B	9	09:15:00
75	19	2	2	1	2	G	9	09:18:00
76	28	2	2	1	2	BWF	9	10:45:00
77	28	2	2	1	2	RWF	9	10:42:00
78	28	2	2	1	2	B	9	10:41:00
79	17	2	2	2	2	BWF	9	08:59:00
80	17	2	2	2	2	BWF	9	08:55:00
81	17	2	2	2	2	G	9	09:04:00
82	30	2	2	2	2	BWF	9	11:07:00
83	30	2	2	2	2	RWF	9	11:02:00
84	30	2	2	2	2	BWF	9	10:58:00
85	24	2	1	1	2	B	9	10:02:00
86	24	2	1	1	2	B	9	10:05:00
87	24	2	1	1	2	G	9	10:03:00
88	31	2	1	1	2	BWF	9	11:14:00
89	31	2	1	1	2	B	9	11:10:00
90	31	2	1	1	2	BWF	9	11:16:00
91	21	2	1	2	2	BWF	9	09:41:00
92	21	2	1	2	2	RWF	9	09:35:00
93	21	2	1	2	2	BWF	9	09:37:00
94	32	2	1	2	2	B	9	11:19:00
95	32	2	1	2	2	B	9	11:26:00
96	32	2	1	2	2	BWF	9	11:21:00
1	3	1	2	1	1	BWF	10	08:24:00
2	3	1	2	1	1	BWF	10	08:25:00
3	3	1	2	1	1	B	10	08:34:00
4	10	1	2	1	1	BWF	10	09:33:00
5	10	1	2	1	1	G	10	09:39:00
6	10	1	2	1	1	BWF	10	09:37:00
7	1	1	2	2	1	BWF	10	08:05:00
8	1	1	2	2	1	G	10	08:02:00
9	1	1	2	2	1	BWF	10	08:09:00
10	12	1	2	2	1	TAN	10	09:49:00
11	12	1	2	2	1	BWF	10	09:51:00
12	12	1	2	2	1	B	10	09:53:00
13	6	1	1	1	1	BWF	10	08:59:00
14	6	1	1	1	1	BWF	10	08:58:00
15	6	1	1	1	1	BWF	10	09:01:00
16	15	1	1	1	1	BWF	10	10:23:00
17	15	1	1	1	1	RWF	10	10:26:00
18	15	1	1	1	1	BWF	10	10:20:00
19	7	1	1	2	1	BWF	10	09:06:00
20	7	1	1	2	1	BWF	10	09:08:00
21	7	1	1	2	1	RWF	10	09:06:00
22	11	1	1	2	1	BWF	10	09:47:00
23	11	1	1	2	1	BWF	10	09:46:00
24	11	1	1	2	1	B	10	09:43:00
25	4	2	2	1	1	R	10	08:40:00
26	4	2	2	1	1	B	10	08:44:00
27	4	2	2	1	1	BWF	10	08:41:00
28	16	2	2	1	1	BWF	10	10:31:00
29	16	2	2	1	1	BWF	10	10:36:00
30	16	2	2	1	1	G	10	10:28:00
31	2	2	2	2	1	BWF	10	08:13:00
32	2	2	2	2	1	BWF	10	08:19:00
33	2	2	2	2	1	BWF	10	08:21:00
34	14	2	2	2	1	BWF	10	10:17:00
35	14	2	2	2	1	BWF	10	10:14:00
36	14	2	2	2	1	B	10	10:10:00
37	5	2	1	1	1	G	10	08:50:00
38	5	2	1	1	1	RWF	10	08:48:00
39	5	2	1	1	1	B	10	08:52:00
40	9	2	1	1	1	B	10	09:31:00
41	9	2	1	1	1	G	10	09:25:00
42	9	2	1	1	1	BWF	10	09:24:00
43	8	2	1	2	1	BWF	10	09:20:00
44	8	2	1	2	1	G	10	09:16:00
45	8	2	1	2	1	BWF	10	09:15:00
46	13	2	1	2	1	BWF	10	10:05:00
47	13	2	1	2	1	BWF	10	10:03:00
48	13	2	1	2	1	RWF	10	09:58:00
49	18	1	2	1	2	B	10	08:14:00
50	18	1	2	1	2	BWF	10	08:20:00
51	18	1	2	1	2	BWF	10	08:12:00
52	25	1	2	1	2	BWF	10	09:28:00
53	25	1	2	1	2	BWF	10	09:22:00
54	25	1	2	1	2	BWF	10	09:27:00
55	22	1	2	2	2	G	10	08:55:00
56	22	1	2	2	2	BWF	10	08:52:00
57	22	1	2	2	2	B	10	08:57:00
58	26	1	2	2	2	B	10	09:33:00
59	26	1	2	2	2	RWF	10	09:29:00
60	26	1	2	2	2	RWF	10	09:35:00
61	23	1	1	1	2	G	10	09:04:00
62	23	1	1	1	2	B	10	09:05:00
63	23	1	1	1	2	BWF	10	09:06:00
64	29	1	1	1	2	G	10	10:06:00
65	29	1	1	1	2	BWF	10	10:03:00
66	29	1	1	1	2	B	10	10:02:00
67	20	1	1	2	2	BWF	10	08:37:00
68	20	1	1	2	2	RWF	10	08:38:00
69	20	1	1	2	2	BWF	10	08:39:00
70	27	1	1	2	2	B	10	09:46:00
71	27	1	1	2	2	BWF	10	09:38:00
72	27	1	1	2	2	BWF	10	09:41:00
73	19	2	2	1	2	B	10	08:27:00
74	19	2	2	1	2	B	10	08:25:00
75	19	2	2	1	2	G	10	08:30:00
76	28	2	2	1	2	BWF	10	09:54:00
77	28	2	2	1	2	RWF	10	09:48:00
78	28	2	2	1	2	B	10	09:50:00
79	17	2	2	2	2	BWF	10	08:06:00
80	17	2	2	2	2	BWF	10	08:02:00
81	17	2	2	2	2	G	10	08:09:00
82	30	2	2	2	2	BWF	10	10:08:00
83	30	2	2	2	2	RWF	10	10:16:00
84	30	2	2	2	2	BWF	10	10:10:00
85	24	2	1	1	2	B	10	09:14:00
86	24	2	1	1	2	B	10	09:12:00
87	24	2	1	1	2	G	10	09:17:00
88	31	2	1	1	2	BWF	10	10:23:00
89	31	2	1	1	2	B	10	10:19:00
90	31	2	1	1	2	BWF	10	10:25:00
91	21	2	1	2	2	BWF	10	08:48:00
92	21	2	1	2	2	RWF	10	08:50:00
93	21	2	1	2	2	BWF	10	08:42:00
94	32	2	1	2	2	B	10	10:34:00
95	32	2	1	2	2	B	10	10:40:00
96	32	2	1	2	2	BWF	10	10:38:00

## Sheet: Flight speed
Sample ID	Pen	Conditioning	Source	Rest	Group	Breed	Time	Flight time	Flight speed
1	3	1	2	1	1	BWF	1	0.609	3.28407
2	3	1	2	1	1	BWF	1	0.706	2.83286
3	3	1	2	1	1	B	1	0.584	3.42466
4	10	1	2	1	1	BWF	1	0.707	2.82885
5	10	1	2	1	1	G	1	0.545	3.66972
6	10	1	2	1	1	BWF	1	0.558	3.58423
7	1	1	2	2	1	BWF	1	0.637	3.13972
8	1	1	2	2	1	G	1	0.891	2.24467
9	1	1	2	2	1	BWF	1	1.008	1.98413
10	12	1	2	2	1	TAN	1	0.711	2.81294
11	12	1	2	2	1	BWF	1	1.435	1.39373
12	12	1	2	2	1	B	1	.	.
13	6	1	1	1	1	BWF	1	0.617	3.24149
14	6	1	1	1	1	BWF	1	1.554	1.287
15	6	1	1	1	1	BWF	1	0.542	3.69004
16	15	1	1	1	1	BWF	1	1.009	1.98216
17	15	1	1	1	1	RWF	1	0.592	3.37838
18	15	1	1	1	1	BWF	1	0.638	3.1348
19	7	1	1	2	1	BWF	1	0.571	3.50263
20	7	1	1	2	1	BWF	1	0.945	2.1164
21	7	1	1	2	1	RWF	1	0.635	3.14961
22	11	1	1	2	1	BWF	1	1.161	1.72265
23	11	1	1	2	1	BWF	1	1.456	1.37363
24	11	1	1	2	1	B	1	0.55	3.63636
25	4	2	2	1	1	R	1	0.573	3.4904
26	4	2	2	1	1	B	1	0.469	4.26439
27	4	2	2	1	1	BWF	1	0.647	3.09119
28	16	2	2	1	1	BWF	1	0.63	3.1746
29	16	2	2	1	1	BWF	1	0.977	2.04708
30	16	2	2	1	1	G	1	0.611	3.27332
31	2	2	2	2	1	BWF	1	0.835	2.39521
32	2	2	2	2	1	BWF	1	0.539	3.71058
33	2	2	2	2	1	BWF	1	0.987	2.02634
34	14	2	2	2	1	BWF	1	1.19	1.68067
35	14	2	2	2	1	BWF	1	0.778	2.57069
36	14	2	2	2	1	B	1	1.136	1.76056
37	5	2	1	1	1	G	1	0.477	4.19287
38	5	2	1	1	1	RWF	1	2.115	0.945626
39	5	2	1	1	1	B	1	0.897	2.22965
40	9	2	1	1	1	B	1	0.523	3.82409
41	9	2	1	1	1	G	1	0.461	4.33839
42	9	2	1	1	1	BWF	1	0.607	3.29489
43	8	2	1	2	1	BWF	1	1.116	1.79211
44	8	2	1	2	1	G	1	0.939	2.12993
45	8	2	1	2	1	BWF	1	0.71	2.8169
46	13	2	1	2	1	BWF	1	0.451	4.43459
47	13	2	1	2	1	BWF	1	0.551	3.62976
48	13	2	1	2	1	RWF	1	0.567	3.52734
49	18	1	2	1	2	B	1	1.03	1.94175
50	18	1	2	1	2	BWF	1	0.757	2.64201
51	18	1	2	1	2	BWF	1	0.676	2.95858
52	25	1	2	1	2	BWF	1	0.862	2.32019
53	25	1	2	1	2	BWF	1	1.495	1.33779
54	25	1	2	1	2	BWF	1	0.778	2.57069
55	22	1	2	2	2	G	1	0.882	2.26757
56	22	1	2	2	2	BWF	1	1.361	1.46951
57	22	1	2	2	2	B	1	0.45	4.44444
58	26	1	2	2	2	B	1	0.754	2.65252
59	26	1	2	2	2	RWF	1	0.563	3.5524
60	26	1	2	2	2	RWF	1	0.637	3.13972
61	23	1	1	1	2	G	1	0.65	3.07692
62	23	1	1	1	2	B	1	0.515	3.8835
63	23	1	1	1	2	BWF	1	0.852	2.34742
64	29	1	1	1	2	G	1	1.674	1.19474
65	29	1	1	1	2	BWF	1	0.933	2.14362
66	29	1	1	1	2	B	1	0.988	2.02429
67	20	1	1	2	2	BWF	1	0.753	2.65604
68	20	1	1	2	2	RWF	1	0.672	2.97619
69	20	1	1	2	2	BWF	1	0.616	3.24675
70	27	1	1	2	2	B	1	0.594	3.367
71	27	1	1	2	2	BWF	1	0.455	4.3956
72	27	1	1	2	2	BWF	1	0.531	3.76648
73	19	2	2	1	2	B	1	2.231	0.896459
74	19	2	2	1	2	B	1	0.851	2.35018
75	19	2	2	1	2	G	1	1.09	1.83486
76	28	2	2	1	2	BWF	1	1.68	1.19048
77	28	2	2	1	2	RWF	1	1.282	1.56006
78	28	2	2	1	2	B	1	2.256	0.886525
79	17	2	2	2	2	BWF	1	1.738	1.15075
80	17	2	2	2	2	BWF	1	1.572	1.27226
81	17	2	2	2	2	G	1	1.929	1.03681
82	30	2	2	2	2	BWF	1	0.648	3.08642
83	30	2	2	2	2	RWF	1	0.868	2.30415
84	30	2	2	2	2	BWF	1	0.748	2.6738
85	24	2	1	1	2	B	1	0.557	3.59066
86	24	2	1	1	2	B	1	3.507	0.570288
87	24	2	1	1	2	G	1	1.51	1.3245
88	31	2	1	1	2	BWF	1	1.692	1.18203
89	31	2	1	1	2	B	1	0.726	2.75482
90	31	2	1	1	2	BWF	1	3.33	0.600601
91	21	2	1	2	2	BWF	1	2.596	0.770416
92	21	2	1	2	2	RWF	1	0.943	2.12089
93	21	2	1	2	2	BWF	1	0.995	2.01005
94	32	2	1	2	2	B	1	0.679	2.94551
95	32	2	1	2	2	B	1	1.78	1.1236
96	32	2	1	2	2	BWF	1	0.949	2.10748
1	3	1	2	1	1	BWF	2	0.544	3.67647
2	3	1	2	1	1	BWF	2	0.539	3.71058
3	3	1	2	1	1	B	2	1.452	1.37741
4	10	1	2	1	1	BWF	2	1.415	1.41343
5	10	1	2	1	1	G	2	0.608	3.28947
6	10	1	2	1	1	BWF	2	0.582	3.43643
7	1	1	2	2	1	BWF	2	0.704	2.84091
8	1	1	2	2	1	G	2	2.17	0.921659
9	1	1	2	2	1	BWF	2	1.684	1.18765
10	12	1	2	2	1	TAN	2	1.004	1.99203
11	12	1	2	2	1	BWF	2	1.898	1.05374
12	12	1	2	2	1	B	2	1.481	1.35044
13	6	1	1	1	1	BWF	2	1.091	1.83318
14	6	1	1	1	1	BWF	2	1.795	1.11421
15	6	1	1	1	1	BWF	2	0.503	3.97614
16	15	1	1	1	1	BWF	2	1.438	1.39082
17	15	1	1	1	1	RWF	2	1.744	1.14679
18	15	1	1	1	1	BWF	2	0.385	5.19481
19	7	1	1	2	1	BWF	2	0.819	2.442
20	7	1	1	2	1	BWF	2	0.723	2.76625
21	7	1	1	2	1	RWF	2	0.484	4.13223
22	11	1	1	2	1	BWF	2	1.34	1.49254
23	11	1	1	2	1	BWF	2	0.809	2.47219
24	11	1	1	2	1	B	2	0.995	2.01005
25	4	2	2	1	1	R	2	0.561	3.56506
26	4	2	2	1	1	B	2	0.583	3.43053
27	4	2	2	1	1	BWF	2	0.536	3.73134
28	16	2	2	1	1	BWF	2	1.969	1.01574
29	16	2	2	1	1	BWF	2	0.857	2.33372
30	16	2	2	1	1	G	2	0.401	4.98753
31	2	2	2	2	1	BWF	2	1.564	1.27877
32	2	2	2	2	1	BWF	2	1.23	1.62602
33	2	2	2	2	1	BWF	2	0.897	2.22965
34	14	2	2	2	1	BWF	2	1.497	1.33601
35	14	2	2	2	1	BWF	2	1.362	1.46843
36	14	2	2	2	1	B	2	1.875	1.06667
37	5	2	1	1	1	G	2	0.448	4.46429
38	5	2	1	1	1	RWF	2	2.101	0.951928
39	5	2	1	1	1	B	2	0.792	2.52525
40	9	2	1	1	1	B	2	0.462	4.329
41	9	2	1	1	1	G	2	0.691	2.89436
42	9	2	1	1	1	BWF	2	0.867	2.30681
43	8	2	1	2	1	BWF	2	1.703	1.1744
44	8	2	1	2	1	G	2	1.402	1.42653
45	8	2	1	2	1	BWF	2	0.686	2.91545
46	13	2	1	2	1	BWF	2	0.386	5.18135
47	13	2	1	2	1	BWF	2	0.867	2.30681
48	13	2	1	2	1	RWF	2	0.423	4.72813
49	18	1	2	1	2	B	2	1.332	1.5015
50	18	1	2	1	2	BWF	2	1.962	1.01937
51	18	1	2	1	2	BWF	2	3.463	0.577534
52	25	1	2	1	2	BWF	2	1.439	1.38985
53	25	1	2	1	2	BWF	2	1.942	1.02987
54	25	1	2	1	2	BWF	2	0.892	2.24215
55	22	1	2	2	2	G	2	1.923	1.04004
56	22	1	2	2	2	BWF	2	2.023	0.988631
57	22	1	2	2	2	B	2	0.663	3.01659
58	26	1	2	2	2	B	2	1.665	1.2012
59	26	1	2	2	2	RWF	2	0.507	3.94477
60	26	1	2	2	2	RWF	2	0.732	2.73224
61	23	1	1	1	2	G	2	0.798	2.50627
62	23	1	1	1	2	B	2	0.543	3.68324
63	23	1	1	1	2	BWF	2	1.166	1.71527
64	29	1	1	1	2	G	2	2.818	0.709723
65	29	1	1	1	2	BWF	2	0.965	2.07254
66	29	1	1	1	2	B	2	1.252	1.59744
67	20	1	1	2	2	BWF	2	0.711	2.81294
68	20	1	1	2	2	RWF	2	0.502	3.98406
69	20	1	1	2	2	BWF	2	0.536	3.73134
70	27	1	1	2	2	B	2	0.817	2.44798
71	27	1	1	2	2	BWF	2	0.932	2.14592
72	27	1	1	2	2	BWF	2	0.563	3.5524
73	19	2	2	1	2	B	2	5.927	0.337439
74	19	2	2	1	2	B	2	0.667	2.9985
75	19	2	2	1	2	G	2	1.406	1.42248
76	28	2	2	1	2	BWF	2	1.91	1.04712
77	28	2	2	1	2	RWF	2	0.917	2.18103
78	28	2	2	1	2	B	2	1.634	1.22399
79	17	2	2	2	2	BWF	2	2.131	0.938527
80	17	2	2	2	2	BWF	2	1.718	1.16414
81	17	2	2	2	2	G	2	2.845	0.702988
82	30	2	2	2	2	BWF	2	1.377	1.45243
83	30	2	2	2	2	RWF	2	1.725	1.15942
84	30	2	2	2	2	BWF	2	0.552	3.62319
85	24	2	1	1	2	B	2	1.582	1.26422
86	24	2	1	1	2	B	2	3.106	0.643915
87	24	2	1	1	2	G	2	1.424	1.40449
88	31	2	1	1	2	BWF	2	1.866	1.07181
89	31	2	1	1	2	B	2	1.265	1.58103
90	31	2	1	1	2	BWF	2	2.908	0.687758
91	21	2	1	2	2	BWF	2	2.636	0.758725
92	21	2	1	2	2	RWF	2	1.019	1.96271
93	21	2	1	2	2	BWF	2	1.37	1.45985
94	32	2	1	2	2	B	2	0.948	2.1097
95	32	2	1	2	2	B	2	1.608	1.24378
96	32	2	1	2	2	BWF	2	1.011	1.97824
7	1	1	2	2	1	BWF	3	17:11:00	2.7934
8	1	1	2	2	1	G	3	17:04:00	2.8125
9	1	1	2	2	1	BWF	3	17:15:00	2.78261
10	12	1	2	2	1	TAN	3	17:51:00	2.68908
11	12	1	2	2	1	BWF	3	17:48:00	2.69663
12	12	1	2	2	1	B	3	17:52:00	2.68657
19	7	1	1	2	1	BWF	3	18:10:00	2.6422
20	7	1	1	2	1	BWF	3	18:07:00	2.64949
21	7	1	1	2	1	RWF	3	17:50:00	2.69159
22	11	1	1	2	1	BWF	3	17:56:00	2.67658
23	11	1	1	2	1	BWF	3	17:45:00	2.70423
24	11	1	1	2	1	B	3	17:55:00	2.67907
31	2	2	2	2	1	BWF	3	17:02:00	2.818
32	2	2	2	2	1	BWF	3	17:19:00	2.7719
33	2	2	2	2	1	BWF	3	17:18:00	2.77457
34	14	2	2	2	1	BWF	3	17:36:00	2.72727
35	14	2	2	2	1	BWF	3	17:27:00	2.75072
36	14	2	2	2	1	B	3	17:39:00	2.71955
43	8	2	1	2	1	BWF	3	18:01:00	2.6642
44	8	2	1	2	1	G	3	17:42:00	2.71186
45	8	2	1	2	1	BWF	3	18:12:00	2.63736
46	13	2	1	2	1	BWF	3	17:28:00	2.74809
47	13	2	1	2	1	BWF	3	17:26:00	2.75335
48	13	2	1	2	1	RWF	3	17:33:00	2.73504
55	22	1	2	2	2	G	3	17:59:00	2.66914
56	22	1	2	2	2	BWF	3	18:04:00	2.65683
57	22	1	2	2	2	B	3	18:01:00	2.6642
58	26	1	2	2	2	B	3	17:47:00	2.69916
59	26	1	2	2	2	RWF	3	18:00:00	2.66667
60	26	1	2	2	2	RWF	3	17:22:00	2.76392
67	20	1	1	2	2	BWF	3	17:34:00	2.73245
68	20	1	1	2	2	RWF	3	17:40:00	2.71698
69	20	1	1	2	2	BWF	3	17:37:00	2.72469
70	27	1	1	2	2	B	3	17:57:00	2.67409
71	27	1	1	2	2	BWF	3	17:59:00	2.66914
72	27	1	1	2	2	BWF	3	17:30:00	2.74286
79	17	2	2	2	2	BWF	3	17:07:00	2.80428
80	17	2	2	2	2	BWF	3	17:04:00	2.8125
81	17	2	2	2	2	G	3	17:27:00	2.75072
82	30	2	2	2	2	BWF	3	17:32:00	2.73764
83	30	2	2	2	2	RWF	3	17:20:00	2.76923
84	30	2	2	2	2	BWF	3	17:23:00	2.76127
91	21	2	1	2	2	BWF	3	17:50:00	2.69159
92	21	2	1	2	2	RWF	3	17:42:00	2.71186
93	21	2	1	2	2	BWF	3	17:17:00	2.77724
94	32	2	1	2	2	B	3	17:54:00	2.68156
95	32	2	1	2	2	B	3	17:13:00	2.788
96	32	2	1	2	2	BWF	3	17:02:00	2.818
1	3	1	2	1	1	BWF	4	0.869	2.3015
2	3	1	2	1	1	BWF	4	0.573	3.4904
3	3	1	2	1	1	B	4	1.846	1.08342
4	10	1	2	1	1	BWF	4	1.074	1.8622
5	10	1	2	1	1	G	4	0.85	2.35294
6	10	1	2	1	1	BWF	4	0.678	2.94985
7	1	1	2	2	1	BWF	4	2.031	0.984737
8	1	1	2	2	1	G	4	2.932	0.682128
9	1	1	2	2	1	BWF	4	1.996	1.002
10	12	1	2	2	1	TAN	4	2.358	0.848176
11	12	1	2	2	1	BWF	4	2.646	0.755858
12	12	1	2	2	1	B	4	1.62	1.23457
13	6	1	1	1	1	BWF	4	0.97	2.06186
14	6	1	1	1	1	BWF	4	3.004	0.665779
15	6	1	1	1	1	BWF	4	0.562	3.55872
16	15	1	1	1	1	BWF	4	1.653	1.20992
17	15	1	1	1	1	RWF	4	2.532	0.789889
18	15	1	1	1	1	BWF	4	0.73	2.73973
19	7	1	1	2	1	BWF	4	1.805	1.10803
20	7	1	1	2	1	BWF	4	1.285	1.55642
21	7	1	1	2	1	RWF	4	2.031	0.984737
22	11	1	1	2	1	BWF	4	1.81	1.10497
23	11	1	1	2	1	BWF	4	0.717	2.7894
24	11	1	1	2	1	B	4	1.995	1.00251
25	4	2	2	1	1	R	4	0.604	3.31126
26	4	2	2	1	1	B	4	0.727	2.75103
27	4	2	2	1	1	BWF	4	0.52	3.84615
28	16	2	2	1	1	BWF	4	1.355	1.47601
29	16	2	2	1	1	BWF	4	1.151	1.73762
30	16	2	2	1	1	G	4	0.562	3.55872
31	2	2	2	2	1	BWF	4	1.636	1.22249
32	2	2	2	2	1	BWF	4	2.25	0.888889
33	2	2	2	2	1	BWF	4	0.874	2.28833
34	14	2	2	2	1	BWF	4	2.461	0.812678
35	14	2	2	2	1	BWF	4	1.974	1.01317
36	14	2	2	2	1	B	4	2.331	0.858001
37	5	2	1	1	1	G	4	0.946	2.11416
38	5	2	1	1	1	RWF	4	2.068	0.967118
39	5	2	1	1	1	B	4	0.785	2.54777
40	9	2	1	1	1	B	4	0.955	2.09424
41	9	2	1	1	1	G	4	.	#VALUE!
42	9	2	1	1	1	BWF	4	1.159	1.72563
43	8	2	1	2	1	BWF	4	1.047	1.91022
44	8	2	1	2	1	G	4	2.305	0.867679
45	8	2	1	2	1	BWF	4	1.704	1.17371
46	13	2	1	2	1	BWF	4	1.339	1.49365
47	13	2	1	2	1	BWF	4	1.312	1.52439
48	13	2	1	2	1	RWF	4	2.097	0.953743
49	18	1	2	1	2	B	4	1.031	1.93986
50	18	1	2	1	2	BWF	4	2.522	0.793021
51	18	1	2	1	2	BWF	4	2.486	0.804505
52	25	1	2	1	2	BWF	4	0.827	2.41838
53	25	1	2	1	2	BWF	4	1.434	1.3947
54	25	1	2	1	2	BWF	4	1.418	1.41044
55	22	1	2	2	2	G	4	3.245	0.616333
56	22	1	2	2	2	BWF	4	2.79	0.716846
57	22	1	2	2	2	B	4	0.592	3.37838
58	26	1	2	2	2	B	4	0.937	2.13447
59	26	1	2	2	2	RWF	4	0.826	2.42131
60	26	1	2	2	2	RWF	4	1.57	1.27389
61	23	1	1	1	2	G	4	1.096	1.82482
62	23	1	1	1	2	B	4	0.618	3.23625
63	23	1	1	1	2	BWF	4	1.079	1.85357
64	29	1	1	1	2	G	4	2.946	0.678887
65	29	1	1	1	2	BWF	4	1.299	1.53965
66	29	1	1	1	2	B	4	0.632	3.16456
67	20	1	1	2	2	BWF	4	0.66	3.0303
68	20	1	1	2	2	RWF	4	1.481	1.35044
69	20	1	1	2	2	BWF	4	0.794	2.51889
70	27	1	1	2	2	B	4	1.769	1.13058
71	27	1	1	2	2	BWF	4	1.839	1.08755
72	27	1	1	2	2	BWF	4	1.303	1.53492
73	19	2	2	1	2	B	4	2.178	0.918274
74	19	2	2	1	2	B	4	0.593	3.37268
75	19	2	2	1	2	G	4	2.178	0.918274
76	28	2	2	1	2	BWF	4	1.714	1.16686
77	28	2	2	1	2	RWF	4	0.875	2.28571
78	28	2	2	1	2	B	4	1.529	1.30804
79	17	2	2	2	2	BWF	4	2.657	0.752729
80	17	2	2	2	2	BWF	4	.	.
81	17	2	2	2	2	G	4	4.65	0.430108
82	30	2	2	2	2	BWF	4	1.868	1.07066
83	30	2	2	2	2	RWF	4	2.11	0.947867
84	30	2	2	2	2	BWF	4	0.753	2.65604
85	24	2	1	1	2	B	4	0.945	2.1164
86	24	2	1	1	2	B	4	3.976	0.503018
87	24	2	1	1	2	G	4	3.129	0.639182
88	31	2	1	1	2	BWF	4	2.735	0.731261
89	31	2	1	1	2	B	4	1.49	1.34228
90	31	2	1	1	2	BWF	4	2.083	0.960154
91	21	2	1	2	2	BWF	4	2.434	0.821693
92	21	2	1	2	2	RWF	4	2.128	0.93985
93	21	2	1	2	2	BWF	4	1.127	1.77462
94	32	2	1	2	2	B	4	2.146	0.931966
95	32	2	1	2	2	B	4	1.617	1.23686
96	32	2	1	2	2	BWF	4	1.084	1.84502
1	3	1	2	1	1	BWF	5	1.12	1.78571
2	3	1	2	1	1	BWF	5	0.838	2.38663
3	3	1	2	1	1	B	5	1.584	1.26263
4	10	1	2	1	1	BWF	5	2.411	0.829531
5	10	1	2	1	1	G	5	0.637	3.13972
6	10	1	2	1	1	BWF	5	0.733	2.72851
7	1	1	2	2	1	BWF	5	1.328	1.50602
8	1	1	2	2	1	G	5	2.282	0.876424
9	1	1	2	2	1	BWF	5	1.579	1.26662
10	12	1	2	2	1	TAN	5	2.322	0.861326
11	12	1	2	2	1	BWF	5	4.589	0.435825
12	12	1	2	2	1	B	5	1.255	1.59363
13	6	1	1	1	1	BWF	5	1.181	1.69348
14	6	1	1	1	1	BWF	5	7.456	0.26824
15	6	1	1	1	1	BWF	5	0.521	3.83877
16	15	1	1	1	1	BWF	5	1.101	1.81653
17	15	1	1	1	1	RWF	5	2.731	0.732332
18	15	1	1	1	1	BWF	5	0.828	2.41546
19	7	1	1	2	1	BWF	5	2.434	0.821693
20	7	1	1	2	1	BWF	5	1.426	1.40252
21	7	1	1	2	1	RWF	5	2.115	0.945626
22	11	1	1	2	1	BWF	5	2.473	0.808734
23	11	1	1	2	1	BWF	5	0.771	2.59403
24	11	1	1	2	1	B	5	1.612	1.24069
25	4	2	2	1	1	R	5	0.513	3.89864
26	4	2	2	1	1	B	5	0.985	2.03046
27	4	2	2	1	1	BWF	5	0.581	3.44234
28	16	2	2	1	1	BWF	5	1.767	1.13186
29	16	2	2	1	1	BWF	5	2.153	0.928936
30	16	2	2	1	1	G	5	1.847	1.08284
31	2	2	2	2	1	BWF	5	5.874	0.340483
32	2	2	2	2	1	BWF	5	2.359	0.847817
33	2	2	2	2	1	BWF	5	1.782	1.12233
34	14	2	2	2	1	BWF	5	4.721	0.423639
35	14	2	2	2	1	BWF	5	1.96	1.02041
36	14	2	2	2	1	B	5	2.217	0.90212
37	5	2	1	1	1	G	5	1.556	1.28535
38	5	2	1	1	1	RWF	5	1.824	1.09649
39	5	2	1	1	1	B	5	1.504	1.32979
40	9	2	1	1	1	B	5	1.865	1.07239
41	9	2	1	1	1	G	5	1.472	1.3587
42	9	2	1	1	1	BWF	5	0.878	2.2779
43	8	2	1	2	1	BWF	5	1.102	1.81488
44	8	2	1	2	1	G	5	2.645	0.756144
45	8	2	1	2	1	BWF	5	1.918	1.04275
46	13	2	1	2	1	BWF	5	0.946	2.11416
47	13	2	1	2	1	BWF	5	2.022	0.98912
48	13	2	1	2	1	RWF	5	1.765	1.13314
49	18	1	2	1	2	B	5	1.712	1.16822
50	18	1	2	1	2	BWF	5	1.201	1.66528
51	18	1	2	1	2	BWF	5	1.198	1.66945
52	25	1	2	1	2	BWF	5	1.361	1.46951
53	25	1	2	1	2	BWF	5	3.161	0.632711
54	25	1	2	1	2	BWF	5	1.822	1.09769
55	22	1	2	2	2	G	5	3.417	0.585309
56	22	1	2	2	2	BWF	5	2.928	0.68306
57	22	1	2	2	2	B	5	0.795	2.51572
58	26	1	2	2	2	B	5	1.63	1.22699
59	26	1	2	2	2	RWF	5	1.041	1.92123
60	26	1	2	2	2	RWF	5	1.7	1.17647
61	23	1	1	1	2	G	5	3.897	0.513215
62	23	1	1	1	2	B	5	0.556	3.59712
63	23	1	1	1	2	BWF	5	0.893	2.23964
64	29	1	1	1	2	G	5	1.697	1.17855
65	29	1	1	1	2	BWF	5	1.148	1.74216
66	29	1	1	1	2	B	5	5.55	0.36036
67	20	1	1	2	2	BWF	5	1.025	1.95122
68	20	1	1	2	2	RWF	5	2.432	0.822368
69	20	1	1	2	2	BWF	5	1.157	1.72861
70	27	1	1	2	2	B	5	2.142	0.933707
71	27	1	1	2	2	BWF	5	2.212	0.904159
72	27	1	1	2	2	BWF	5	2.243	0.891663
73	19	2	2	1	2	B	5	2.605	0.767754
74	19	2	2	1	2	B	5	1.528	1.3089
75	19	2	2	1	2	G	5	1.003	1.99402
76	28	2	2	1	2	BWF	5	1.983	1.00857
77	28	2	2	1	2	RWF	5	2.065	0.968523
78	28	2	2	1	2	B	5	2.264	0.883392
79	17	2	2	2	2	BWF	5	2.441	0.819336
80	17	2	2	2	2	BWF	5	3.407	0.587027
81	17	2	2	2	2	G	5	8.564	0.233536
82	30	2	2	2	2	BWF	5	1.974	1.01317
83	30	2	2	2	2	RWF	5	1.483	1.34862
84	30	2	2	2	2	BWF	5	0.931	2.14823
85	24	2	1	1	2	B	5	0.976	2.04918
86	24	2	1	1	2	B	5	3.525	0.567376
87	24	2	1	1	2	G	5	1.299	1.53965
88	31	2	1	1	2	BWF	5	2.382	0.839631
89	31	2	1	1	2	B	5	0.8	2.5
90	31	2	1	1	2	BWF	5	2.36	0.847458
91	21	2	1	2	2	BWF	5	2.282	0.876424
92	21	2	1	2	2	RWF	5	2.307	0.866927
93	21	2	1	2	2	BWF	5	1.882	1.0627
94	32	2	1	2	2	B	5	2.598	0.769823
95	32	2	1	2	2	B	5	2.978	0.671592
96	32	2	1	2	2	BWF	5	1.818	1.10011
1	3	1	2	1	1	BWF	6	1.307	1.53022
2	3	1	2	1	1	BWF	6	1.229	1.62734
3	3	1	2	1	1	B	6	2.064	0.968992
4	10	1	2	1	1	BWF	6	2.457	0.814001
5	10	1	2	1	1	G	6	0.918	2.17865
6	10	1	2	1	1	BWF	6	1.433	1.39567
7	1	1	2	2	1	BWF	6	1.936	1.03306
8	1	1	2	2	1	G	6	2.617	0.764234
9	1	1	2	2	1	BWF	6	1.336	1.49701
10	12	1	2	2	1	TAN	6	2.666	0.750188
11	12	1	2	2	1	BWF	6	5.28	0.378788
12	12	1	2	2	1	B	6	1.869	1.07009
13	6	1	1	1	1	BWF	6	1.327	1.50716
14	6	1	1	1	1	BWF	6	1.968	1.01626
15	6	1	1	1	1	BWF	6	0.443	4.51467
16	15	1	1	1	1	BWF	6	1.183	1.69062
17	15	1	1	1	1	RWF	6	2.154	0.928505
18	15	1	1	1	1	BWF	6	0.844	2.36967
19	7	1	1	2	1	BWF	6	2.266	0.882613
20	7	1	1	2	1	BWF	6	1.585	1.26183
21	7	1	1	2	1	RWF	6	2.638	0.75815
22	11	1	1	2	1	BWF	6	1.714	1.16686
23	11	1	1	2	1	BWF	6	0.613	3.26264
24	11	1	1	2	1	B	6	1.83	1.0929
25	4	2	2	1	1	R	6	0.807	2.47831
26	4	2	2	1	1	B	6	1.787	1.11919
27	4	2	2	1	1	BWF	6	0.727	2.75103
28	16	2	2	1	1	BWF	6	1.704	1.17371
29	16	2	2	1	1	BWF	6	1.953	1.02407
30	16	2	2	1	1	G	6	2.308	0.866551
31	2	2	2	2	1	BWF	6	3.617	0.552944
32	2	2	2	2	1	BWF	6	4.461	0.44833
33	2	2	2	2	1	BWF	6	1.641	1.21877
34	14	2	2	2	1	BWF	6	5.982	0.334336
35	14	2	2	2	1	BWF	6	1.318	1.51745
36	14	2	2	2	1	B	6	3.127	0.639591
37	5	2	1	1	1	G	6	1.021	1.95886
38	5	2	1	1	1	RWF	6	2.052	0.974659
39	5	2	1	1	1	B	6	1.343	1.4892
40	9	2	1	1	1	B	6	1.994	1.00301
41	9	2	1	1	1	G	6	1.308	1.52905
42	9	2	1	1	1	BWF	6	0.895	2.23464
43	8	2	1	2	1	BWF	6	0.896	2.23214
44	8	2	1	2	1	G	6	2.539	0.787712
45	8	2	1	2	1	BWF	6	0.97	2.06186
46	13	2	1	2	1	BWF	6	1.393	1.43575
47	13	2	1	2	1	BWF	6	1.803	1.10926
48	13	2	1	2	1	RWF	6	1.133	1.76523
49	18	1	2	1	2	B	6	1.225	1.63265
50	18	1	2	1	2	BWF	6	1.225	1.63265
51	18	1	2	1	2	BWF	6	2.262	0.884173
52	25	1	2	1	2	BWF	6	1.748	1.14416
53	25	1	2	1	2	BWF	6	9.254	0.216123
54	25	1	2	1	2	BWF	6	1.668	1.19904
55	22	1	2	2	2	G	6	2.941	0.680041
56	22	1	2	2	2	BWF	6	3.783	0.528681
57	22	1	2	2	2	B	6	0.715	2.7972
58	26	1	2	2	2	B	6	2.143	0.933271
59	26	1	2	2	2	RWF	6	1.008	1.98413
60	26	1	2	2	2	RWF	6	4.273	0.468055
61	23	1	1	1	2	G	6	2.565	0.779727
62	23	1	1	1	2	B	6	0.726	2.75482
63	23	1	1	1	2	BWF	6	2.18	0.917431
64	29	1	1	1	2	G	6	1.838	1.08814
65	29	1	1	1	2	BWF	6	0.916	2.18341
66	29	1	1	1	2	B	6	1.271	1.57356
67	20	1	1	2	2	BWF	6	1.362	1.46843
68	20	1	1	2	2	RWF	6	1.368	1.46199
69	20	1	1	2	2	BWF	6	1.248	1.60256
70	27	1	1	2	2	B	6	1.232	1.62338
71	27	1	1	2	2	BWF	6	1.001	1.998
72	27	1	1	2	2	BWF	6	0.762	2.62467
73	19	2	2	1	2	B	6	3.869	0.516929
74	19	2	2	1	2	B	6	3.818	0.523834
75	19	2	2	1	2	G	6	1.439	1.38985
76	28	2	2	1	2	BWF	6	3.659	0.546597
77	28	2	2	1	2	RWF	6	2.241	0.892459
78	28	2	2	1	2	B	6	2.303	0.868432
79	17	2	2	2	2	BWF	6	2.808	0.712251
80	17	2	2	2	2	BWF	6	2.423	0.825423
81	17	2	2	2	2	G	6	4.491	0.445335
82	30	2	2	2	2	BWF	6	1.915	1.04439
83	30	2	2	2	2	RWF	6	4.15	0.481928
84	30	2	2	2	2	BWF	6	0.963	2.07684
85	24	2	1	1	2	B	6	1.55	1.29032
86	24	2	1	1	2	B	6	3.42	0.584795
87	24	2	1	1	2	G	6	3.597	0.556019
88	31	2	1	1	2	BWF	6	2.684	0.745156
89	31	2	1	1	2	B	6	1.295	1.5444
90	31	2	1	1	2	BWF	6	1.547	1.29282
91	21	2	1	2	2	BWF	6	3.006	0.665336
92	21	2	1	2	2	RWF	6	0.944	2.11864
93	21	2	1	2	2	BWF	6	2.16	0.925926
94	32	2	1	2	2	B	6	2.374	0.84246
95	32	2	1	2	2	B	6	3.214	0.622278
96	32	2	1	2	2	BWF	6	1.861	1.07469
1	3	1	2	1	1	BWF	7	1.146	1.7452
2	3	1	2	1	1	BWF	7	1.386	1.443
3	3	1	2	1	1	B	7	2.576	0.776398
4	10	1	2	1	1	BWF	7	2.151	0.9298
5	10	1	2	1	1	G	7	1.281	1.56128
6	10	1	2	1	1	BWF	7	4.535	0.441014
7	1	1	2	2	1	BWF	7	.	.
8	1	1	2	2	1	G	7	.	.
9	1	1	2	2	1	BWF	7	.	.
10	12	1	2	2	1	TAN	7	.	.
11	12	1	2	2	1	BWF	7	.	.
12	12	1	2	2	1	B	7	.	.
13	6	1	1	1	1	BWF	7	1.897	1.0543
14	6	1	1	1	1	BWF	7	2.006	0.997009
15	6	1	1	1	1	BWF	7	0.446	4.4843
16	15	1	1	1	1	BWF	7	1.409	1.41945
17	15	1	1	1	1	RWF	7	1.869	1.07009
18	15	1	1	1	1	BWF	7	0.539	3.71058
19	7	1	1	2	1	BWF	7	.	.
20	7	1	1	2	1	BWF	7	.	.
21	7	1	1	2	1	RWF	7	.	.
22	11	1	1	2	1	BWF	7	.	.
23	11	1	1	2	1	BWF	7	.	.
24	11	1	1	2	1	B	7	.	.
25	4	2	2	1	1	R	7	0.899	2.22469
26	4	2	2	1	1	B	7	1.922	1.04058
27	4	2	2	1	1	BWF	7	0.989	2.02224
28	16	2	2	1	1	BWF	7	3.46	0.578035
29	16	2	2	1	1	BWF	7	2.693	0.742666
30	16	2	2	1	1	G	7	5.816	0.343879
31	2	2	2	2	1	BWF	7	.	.
32	2	2	2	2	1	BWF	7	.	.
33	2	2	2	2	1	BWF	7	.	.
34	14	2	2	2	1	BWF	7	.	.
35	14	2	2	2	1	BWF	7	.	.
36	14	2	2	2	1	B	7	.	.
37	5	2	1	1	1	G	7	1.743	1.14745
38	5	2	1	1	1	RWF	7	2.286	0.874891
39	5	2	1	1	1	B	7	1.31	1.52672
40	9	2	1	1	1	B	7	1.048	1.9084
41	9	2	1	1	1	G	7	2.597	0.770119
42	9	2	1	1	1	BWF	7	3.703	0.540103
43	8	2	1	2	1	BWF	7	.	.
44	8	2	1	2	1	G	7	.	.
45	8	2	1	2	1	BWF	7	.	.
46	13	2	1	2	1	BWF	7	.	.
47	13	2	1	2	1	BWF	7	.	.
48	13	2	1	2	1	RWF	7	.	.
49	18	1	2	1	2	B	7	1.857	1.07701
50	18	1	2	1	2	BWF	7	1.866	1.07181
51	18	1	2	1	2	BWF	7	2.371	0.843526
52	25	1	2	1	2	BWF	7	2.004	0.998004
53	25	1	2	1	2	BWF	7	.	.
54	25	1	2	1	2	BWF	7	0.438	4.56621
55	22	1	2	2	2	G	7	2.363	0.846382
56	22	1	2	2	2	BWF	7	2.534	0.789266
57	22	1	2	2	2	B	7	0.809	2.47219
58	26	1	2	2	2	B	7	1.354	1.4771
59	26	1	2	2	2	RWF	7	0.917	2.18103
60	26	1	2	2	2	RWF	7	8.948	0.223514
61	23	1	1	1	2	G	7	4.805	0.416233
62	23	1	1	1	2	B	7	0.647	3.09119
63	23	1	1	1	2	BWF	7	1.374	1.4556
64	29	1	1	1	2	G	7	2.19	0.913242
65	29	1	1	1	2	BWF	7	1.923	1.04004
66	29	1	1	1	2	B	7	5.666	0.352983
67	20	1	1	2	2	BWF	7	0.862	2.32019
68	20	1	1	2	2	RWF	7	1.2	1.66667
69	20	1	1	2	2	BWF	7	1.721	1.16212
70	27	1	1	2	2	B	7	1.157	1.72861
71	27	1	1	2	2	BWF	7	1.661	1.20409
72	27	1	1	2	2	BWF	7	2.052	0.974659
73	19	2	2	1	2	B	7	0.678	2.94985
74	19	2	2	1	2	B	7	2.823	0.708466
75	19	2	2	1	2	G	7	1.299	1.53965
76	28	2	2	1	2	BWF	7	3.073	0.65083
77	28	2	2	1	2	RWF	7	4.365	0.45819
78	28	2	2	1	2	B	7	2.305	0.867679
79	17	2	2	2	2	BWF	7	2.684	0.745156
80	17	2	2	2	2	BWF	7	4.189	0.477441
81	17	2	2	2	2	G	7	4.93	0.40568
82	30	2	2	2	2	BWF	7	1.762	1.13507
83	30	2	2	2	2	RWF	7	3.168	0.631313
84	30	2	2	2	2	BWF	7	1.461	1.36893
85	24	2	1	1	2	B	7	1.535	1.30293
86	24	2	1	1	2	B	7	3.169	0.631114
87	24	2	1	1	2	G	7	1.593	1.25549
88	31	2	1	1	2	BWF	7	2.29	0.873362
89	31	2	1	1	2	B	7	0.797	2.50941
90	31	2	1	1	2	BWF	7	3.172	0.630517
91	21	2	1	2	2	BWF	7	3.309	0.604412
92	21	2	1	2	2	RWF	7	2.042	0.979432
93	21	2	1	2	2	BWF	7	2.769	0.722282
94	32	2	1	2	2	B	7	2.692	0.742942
95	32	2	1	2	2	B	7	2.416	0.827815
96	32	2	1	2	2	BWF	7	5.404	0.370096
1	3	1	2	1	1	BWF	8	1.184	1.68919
2	3	1	2	1	1	BWF	8	0.7	2.85714
3	3	1	2	1	1	B	8	0.686	2.91545
4	10	1	2	1	1	BWF	8	4.176	0.478927
5	10	1	2	1	1	G	8	1.035	1.93237
6	10	1	2	1	1	BWF	8	0.779	2.56739
7	1	1	2	2	1	BWF	8	2.166	0.923361
8	1	1	2	2	1	G	8	2.462	0.812348
9	1	1	2	2	1	BWF	8	0.954	2.09644
10	12	1	2	2	1	TAN	8	2.186	0.914913
11	12	1	2	2	1	BWF	8	4.837	0.413479
12	12	1	2	2	1	B	8	1.607	1.24456
13	6	1	1	1	1	BWF	8	0.63	3.1746
14	6	1	1	1	1	BWF	8	2.324	0.860585
15	6	1	1	1	1	BWF	8	0.496	4.03226
16	15	1	1	1	1	BWF	8	0.985	2.03046
17	15	1	1	1	1	RWF	8	1.51	1.3245
18	15	1	1	1	1	BWF	8	0.48	4.16667
19	7	1	1	2	1	BWF	8	1.617	1.23686
20	7	1	1	2	1	BWF	8	1.593	1.25549
21	7	1	1	2	1	RWF	8	2.011	0.99453
22	11	1	1	2	1	BWF	8	1.409	1.41945
23	11	1	1	2	1	BWF	8	0.749	2.67023
24	11	1	1	2	1	B	8	2.321	0.861698
25	4	2	2	1	1	R	8	0.559	3.57782
26	4	2	2	1	1	B	8	.	.
27	4	2	2	1	1	BWF	8	1.018	1.96464
28	16	2	2	1	1	BWF	8	2.042	0.979432
29	16	2	2	1	1	BWF	8	2.711	0.737735
30	16	2	2	1	1	G	8	3.067	0.652103
31	2	2	2	2	1	BWF	8	4.329	0.462
32	2	2	2	2	1	BWF	8	2.083	0.960154
33	2	2	2	2	1	BWF	8	1.637	1.22175
34	14	2	2	2	1	BWF	8	6.482	0.308547
35	14	2	2	2	1	BWF	8	2.197	0.910332
36	14	2	2	2	1	B	8	2.679	0.746547
37	5	2	1	1	1	G	8	1.177	1.69924
38	5	2	1	1	1	RWF	8	2.932	0.682128
39	5	2	1	1	1	B	8	.	.
40	9	2	1	1	1	B	8	1.674	1.19474
41	9	2	1	1	1	G	8	2.304	0.868056
42	9	2	1	1	1	BWF	8	1.437	1.39179
43	8	2	1	2	1	BWF	8	1.394	1.43472
44	8	2	1	2	1	G	8	3.472	0.576037
45	8	2	1	2	1	BWF	8	1.629	1.22775
46	13	2	1	2	1	BWF	8	1.268	1.57729
47	13	2	1	2	1	BWF	8	0.725	2.75862
48	13	2	1	2	1	RWF	8	1.369	1.46092
49	18	1	2	1	2	B	8	1.154	1.7331
50	18	1	2	1	2	BWF	8	2.935	0.681431
51	18	1	2	1	2	BWF	8	1.919	1.04221
52	25	1	2	1	2	BWF	8	2.276	0.878735
53	25	1	2	1	2	BWF	8	3.693	0.541565
54	25	1	2	1	2	BWF	8	2.081	0.961076
55	22	1	2	2	2	G	8	2.486	0.804505
56	22	1	2	2	2	BWF	8	6.163	0.324517
57	22	1	2	2	2	B	8	0.756	2.6455
58	26	1	2	2	2	B	8	1	2
59	26	1	2	2	2	RWF	8	1.123	1.78094
60	26	1	2	2	2	RWF	8	2.033	0.983768
61	23	1	1	1	2	G	8	2.205	0.907029
62	23	1	1	1	2	B	8	0.522	3.83142
63	23	1	1	1	2	BWF	8	1.802	1.10988
64	29	1	1	1	2	G	8	2.355	0.849257
65	29	1	1	1	2	BWF	8	1.931	1.03573
66	29	1	1	1	2	B	8	3.744	0.534188
67	20	1	1	2	2	BWF	8	1.083	1.84672
68	20	1	1	2	2	RWF	8	0.559	3.57782
69	20	1	1	2	2	BWF	8	1.816	1.10132
70	27	1	1	2	2	B	8	1.354	1.4771
71	27	1	1	2	2	BWF	8	0.893	2.23964
72	27	1	1	2	2	BWF	8	0.647	3.09119
73	19	2	2	1	2	B	8	3.332	0.60024
74	19	2	2	1	2	B	8	2.414	0.8285
75	19	2	2	1	2	G	8	1.172	1.70648
76	28	2	2	1	2	BWF	8	2.619	0.76365
77	28	2	2	1	2	RWF	8	2.911	0.687049
78	28	2	2	1	2	B	8	0.986	2.0284
79	17	2	2	2	2	BWF	8	1.565	1.27796
80	17	2	2	2	2	BWF	8	2.002	0.999001
81	17	2	2	2	2	G	8	3.672	0.544662
82	30	2	2	2	2	BWF	8	1.883	1.06213
83	30	2	2	2	2	RWF	8	2.926	0.683527
84	30	2	2	2	2	BWF	8	2.552	0.783699
85	24	2	1	1	2	B	8	3.019	0.662471
86	24	2	1	1	2	B	8	2.776	0.720461
87	24	2	1	1	2	G	8	1.271	1.57356
88	31	2	1	1	2	BWF	8	2.941	0.680041
89	31	2	1	1	2	B	8	0.945	2.1164
90	31	2	1	1	2	BWF	8	2.44	0.819672
91	21	2	1	2	2	BWF	8	3.898	0.513084
92	21	2	1	2	2	RWF	8	2.626	0.761615
93	21	2	1	2	2	BWF	8	2.967	0.674082
94	32	2	1	2	2	B	8	2.108	0.948767
95	32	2	1	2	2	B	8	2.616	0.764526
96	32	2	1	2	2	BWF	8	2.117	0.944733
1	3	1	2	1	1	BWF	9	2.089	0.957396
2	3	1	2	1	1	BWF	9	1.429	1.39958
3	3	1	2	1	1	B	9	1.946	1.02775
4	10	1	2	1	1	BWF	9	1.76	1.13636
5	10	1	2	1	1	G	9	1.308	1.52905
6	10	1	2	1	1	BWF	9	2.234	0.895255
7	1	1	2	2	1	BWF	9	2.502	0.799361
8	1	1	2	2	1	G	9	2.887	0.692761
9	1	1	2	2	1	BWF	9	2.417	0.827472
10	12	1	2	2	1	TAN	9	2.346	0.852515
11	12	1	2	2	1	BWF	9	3.401	0.588062
12	12	1	2	2	1	B	9	2.037	0.981836
13	6	1	1	1	1	BWF	9	1.941	1.0304
14	6	1	1	1	1	BWF	9	2.2	0.909091
15	6	1	1	1	1	BWF	9	0.832	2.40385
16	15	1	1	1	1	BWF	9	1.234	1.62075
17	15	1	1	1	1	RWF	9	1.691	1.18273
18	15	1	1	1	1	BWF	9	0.881	2.27015
19	7	1	1	2	1	BWF	9	1.142	1.75131
20	7	1	1	2	1	BWF	9	2.263	0.883783
21	7	1	1	2	1	RWF	9	2.563	0.780336
22	11	1	1	2	1	BWF	9	2.22	0.900901
23	11	1	1	2	1	BWF	9	1.1	1.81818
24	11	1	1	2	1	B	9	2.15	0.930233
25	4	2	2	1	1	R	9	1.134	1.76367
26	4	2	2	1	1	B	9	7.919	0.252557
27	4	2	2	1	1	BWF	9	0.986	2.0284
28	16	2	2	1	1	BWF	9	2.567	0.77912
29	16	2	2	1	1	BWF	9	1.669	1.19832
30	16	2	2	1	1	G	9	2.788	0.71736
31	2	2	2	2	1	BWF	9	5.122	0.390472
32	2	2	2	2	1	BWF	9	2.643	0.756716
33	2	2	2	2	1	BWF	9	1.105	1.80995
34	14	2	2	2	1	BWF	9	6.849	0.292013
35	14	2	2	2	1	BWF	9	1.799	1.11173
36	14	2	2	2	1	B	9	2.052	0.974659
37	5	2	1	1	1	G	9	1.98	1.0101
38	5	2	1	1	1	RWF	9	2.76	0.724638
39	5	2	1	1	1	B	9	1.028	1.94553
40	9	2	1	1	1	B	9	1.74	1.14943
41	9	2	1	1	1	G	9	2.174	0.919963
42	9	2	1	1	1	BWF	9	6.938	0.288268
43	8	2	1	2	1	BWF	9	1.676	1.19332
44	8	2	1	2	1	G	9	2.649	0.755002
45	8	2	1	2	1	BWF	9	2.176	0.919118
46	13	2	1	2	1	BWF	9	1.512	1.32275
47	13	2	1	2	1	BWF	9	1.275	1.56863
48	13	2	1	2	1	RWF	9	1.898	1.05374
49	18	1	2	1	2	B	9	1.107	1.80668
50	18	1	2	1	2	BWF	9	1.774	1.1274
51	18	1	2	1	2	BWF	9	2.397	0.834376
52	25	1	2	1	2	BWF	9	1.658	1.20627
53	25	1	2	1	2	BWF	9	1.86	1.07527
54	25	1	2	1	2	BWF	9	0.531	3.76648
55	22	1	2	2	2	G	9	1.977	1.01163
56	22	1	2	2	2	BWF	9	6.964	0.287191
57	22	1	2	2	2	B	9	0.976	2.04918
58	26	1	2	2	2	B	9	1.259	1.58856
59	26	1	2	2	2	RWF	9	4.091	0.488878
60	26	1	2	2	2	RWF	9	2.06	0.970874
61	23	1	1	1	2	G	9	1.707	1.17165
62	23	1	1	1	2	B	9	0.318	6.28931
63	23	1	1	1	2	BWF	9	1.083	1.84672
64	29	1	1	1	2	G	9	2.253	0.887705
65	29	1	1	1	2	BWF	9	0.664	3.01205
66	29	1	1	1	2	B	9	2.807	0.712504
67	20	1	1	2	2	BWF	9	0.89	2.24719
68	20	1	1	2	2	RWF	9	0.743	2.69179
69	20	1	1	2	2	BWF	9	1.75	1.14286
70	27	1	1	2	2	B	9	1.034	1.93424
71	27	1	1	2	2	BWF	9	1.431	1.39762
72	27	1	1	2	2	BWF	9	1.17	1.7094
73	19	2	2	1	2	B	9	3.932	0.508647
74	19	2	2	1	2	B	9	1.882	1.0627
75	19	2	2	1	2	G	9	0.972	2.05761
76	28	2	2	1	2	BWF	9	3.641	0.5493
77	28	2	2	1	2	RWF	9	1.267	1.57853
78	28	2	2	1	2	B	9	2.698	0.74129
79	17	2	2	2	2	BWF	9	1.798	1.11235
80	17	2	2	2	2	BWF	9	2.35	0.851064
81	17	2	2	2	2	G	9	3.427	0.583601
82	30	2	2	2	2	BWF	9	1.606	1.24533
83	30	2	2	2	2	RWF	9	1.544	1.29534
84	30	2	2	2	2	BWF	9	2.664	0.750751
85	24	2	1	1	2	B	9	1.892	1.05708
86	24	2	1	1	2	B	9	3.02	0.662252
87	24	2	1	1	2	G	9	1.208	1.65563
88	31	2	1	1	2	BWF	9	1.328	1.50602
89	31	2	1	1	2	B	9	0.438	4.56621
90	31	2	1	1	2	BWF	9	2.197	0.910332
91	21	2	1	2	2	BWF	9	3.398	0.588582
92	21	2	1	2	2	RWF	9	1.336	1.49701
93	21	2	1	2	2	BWF	9	2.276	0.878735
94	32	2	1	2	2	B	9	3.616	0.553097
95	32	2	1	2	2	B	9	2.051	0.975134
96	32	2	1	2	2	BWF	9	1.915	1.04439
1	3	1	2	1	1	BWF	10	1.567	1.27632
2	3	1	2	1	1	BWF	10	0.995	2.01005
3	3	1	2	1	1	B	10	1.345	1.48699
4	10	1	2	1	1	BWF	10	2.56	0.78125
5	10	1	2	1	1	G	10	0.899	2.22469
6	10	1	2	1	1	BWF	10	1.164	1.71821
7	1	1	2	2	1	BWF	10	1.283	1.55885
8	1	1	2	2	1	G	10	1.97	1.01523
9	1	1	2	2	1	BWF	10	1.308	1.52905
10	12	1	2	2	1	TAN	10	1.197	1.67084
11	12	1	2	2	1	BWF	10	1.157	1.72861
12	12	1	2	2	1	B	10	1.626	1.23001
13	6	1	1	1	1	BWF	10	1.07	1.86916
14	6	1	1	1	1	BWF	10	1.768	1.13122
15	6	1	1	1	1	BWF	10	0.514	3.89105
16	15	1	1	1	1	BWF	10	0.872	2.29358
17	15	1	1	1	1	RWF	10	1.372	1.45773
18	15	1	1	1	1	BWF	10	0.978	2.04499
19	7	1	1	2	1	BWF	10	1.053	1.89934
20	7	1	1	2	1	BWF	10	1.534	1.30378
21	7	1	1	2	1	RWF	10	0.932	2.14592
22	11	1	1	2	1	BWF	10	1.48	1.35135
23	11	1	1	2	1	BWF	10	0.674	2.96736
24	11	1	1	2	1	B	10	0.997	2.00602
25	4	2	2	1	1	R	10	0.827	2.41838
26	4	2	2	1	1	B	10	7.451	0.26842
27	4	2	2	1	1	BWF	10	0.601	3.32779
28	16	2	2	1	1	BWF	10	1.686	1.18624
29	16	2	2	1	1	BWF	10	0.869	2.3015
30	16	2	2	1	1	G	10	1.755	1.1396
31	2	2	2	2	1	BWF	10	1.73	1.15607
32	2	2	2	2	1	BWF	10	6.12	0.326797
33	2	2	2	2	1	BWF	10	1.315	1.52091
34	14	2	2	2	1	BWF	10	2.989	0.66912
35	14	2	2	2	1	BWF	10	1.215	1.64609
36	14	2	2	2	1	B	10	3.035	0.658979
37	5	2	1	1	1	G	10	1.837	1.08873
38	5	2	1	1	1	RWF	10	2.17	0.921659
39	5	2	1	1	1	B	10	1.1	1.81818
40	9	2	1	1	1	B	10	1.188	1.6835
41	9	2	1	1	1	G	10	1.771	1.12931
42	9	2	1	1	1	BWF	10	0.888	2.25225
43	8	2	1	2	1	BWF	10	1.002	1.99601
44	8	2	1	2	1	G	10	1.693	1.18133
45	8	2	1	2	1	BWF	10	1.292	1.54799
46	13	2	1	2	1	BWF	10	0.783	2.55428
47	13	2	1	2	1	BWF	10	1.102	1.81488
48	13	2	1	2	1	RWF	10	1.333	1.50038
49	18	1	2	1	2	B	10	0.868	2.30415
50	18	1	2	1	2	BWF	10	0.526	3.80228
51	18	1	2	1	2	BWF	10	1.447	1.38217
52	25	1	2	1	2	BWF	10	1.027	1.94742
53	25	1	2	1	2	BWF	10	1.376	1.45349
54	25	1	2	1	2	BWF	10	0.825	2.42424
55	22	1	2	2	2	G	10	2.067	0.967586
56	22	1	2	2	2	BWF	10	6.555	0.305111
57	22	1	2	2	2	B	10	0.742	2.69542
58	26	1	2	2	2	B	10	1.036	1.9305
59	26	1	2	2	2	RWF	10	0.979	2.0429
60	26	1	2	2	2	RWF	10	1.336	1.49701
61	23	1	1	1	2	G	10	1.516	1.31926
62	23	1	1	1	2	B	10	0.628	3.18471
63	23	1	1	1	2	BWF	10	2.033	0.983768
64	29	1	1	1	2	G	10	1.875	1.06667
65	29	1	1	1	2	BWF	10	0.829	2.41255
66	29	1	1	1	2	B	10	1.072	1.86567
67	20	1	1	2	2	BWF	10	0.672	2.97619
68	20	1	1	2	2	RWF	10	0.639	3.12989
69	20	1	1	2	2	BWF	10	0.841	2.37812
70	27	1	1	2	2	B	10	0.986	2.0284
71	27	1	1	2	2	BWF	10	0.988	2.02429
72	27	1	1	2	2	BWF	10	1.135	1.76211
73	19	2	2	1	2	B	10	2.986	0.669792
74	19	2	2	1	2	B	10	1.9	1.05263
75	19	2	2	1	2	G	10	1.11	1.8018
76	28	2	2	1	2	BWF	10	1.692	1.18203
77	28	2	2	1	2	RWF	10	1.561	1.28123
78	28	2	2	1	2	B	10	2.149	0.930665
79	17	2	2	2	2	BWF	10	2.409	0.83022
80	17	2	2	2	2	BWF	10	1.728	1.15741
81	17	2	2	2	2	G	10	2.579	0.775494
82	30	2	2	2	2	BWF	10	1.139	1.75593
83	30	2	2	2	2	RWF	10	1.021	1.95886
84	30	2	2	2	2	BWF	10	1.571	1.27307
85	24	2	1	1	2	B	10	0.886	2.25734
86	24	2	1	1	2	B	10	2.599	0.769527
87	24	2	1	1	2	G	10	1.158	1.72712
88	31	2	1	1	2	BWF	10	1.226	1.63132
89	31	2	1	1	2	B	10	1.053	1.89934
90	31	2	1	1	2	BWF	10	2.326	0.859845
91	21	2	1	2	2	BWF	10	2.07	0.966184
92	21	2	1	2	2	RWF	10	1.493	1.33958
93	21	2	1	2	2	BWF	10	2.274	0.879507
94	32	2	1	2	2	B	10	1.437	1.39179
95	32	2	1	2	2	B	10	2.31	0.865801
96	32	2	1	2	2	BWF	10	1.321	1.514

## Sheet: Cortisol
Sample ID	Pen	Conditioning	Source	Rest	Group	Breed	Time	Serum Cortisol (ng/mL)
1	3	1	2	1	1	BWF	1	33.9367
2	3	1	2	1	1	BWF	1	29.8514
3	3	1	2	1	1	B	1	20.0855
4	10	1	2	1	1	BWF	1	25.2712
5	10	1	2	1	1	G	1	23.671
6	10	1	2	1	1	BWF	1	21.3271
7	1	1	2	2	1	BWF	1	16.4947
8	1	1	2	2	1	G	1	24.7341
9	1	1	2	2	1	BWF	1	38.0189
10	12	1	2	2	1	TAN	1	25.0546
11	12	1	2	2	1	BWF	1	31.0925
12	12	1	2	2	1	B	1	23.8531
13	6	1	1	1	1	BWF	1	10.2067
14	6	1	1	1	1	BWF	1	14.3168
15	6	1	1	1	1	BWF	1	27.0664
16	15	1	1	1	1	BWF	1	27.7402
17	15	1	1	1	1	RWF	1	26.9255
18	15	1	1	1	1	BWF	1	37.4285
19	7	1	1	2	1	BWF	1	17.0616
20	7	1	1	2	1	BWF	1	28.1378
21	7	1	1	2	1	RWF	1	55.3646
22	11	1	1	2	1	BWF	1	18.9766
23	11	1	1	2	1	BWF	1	24.9592
24	11	1	1	2	1	B	1	32.1528
25	4	2	2	1	1	R	1	35.0809
26	4	2	2	1	1	B	1	35.0309
27	4	2	2	1	1	BWF	1	38.4127
28	16	2	2	1	1	BWF	1	35.4618
29	16	2	2	1	1	BWF	1	24.5096
30	16	2	2	1	1	G	1	21.1179
31	2	2	2	2	1	BWF	1	6.3923
32	2	2	2	2	1	BWF	1	21.1179
33	2	2	2	2	1	BWF	1	20.736
34	14	2	2	2	1	BWF	1	45.6463
35	14	2	2	2	1	BWF	1	26.0512
36	14	2	2	2	1	B	1	35.6933
37	5	2	1	1	1	G	1	25.8085
38	5	2	1	1	1	RWF	1	15.1238
39	5	2	1	1	1	B	1	22.0863
40	9	2	1	1	1	B	1	30.9876
41	9	2	1	1	1	G	1	20.5268
42	9	2	1	1	1	BWF	1	21.4219
43	8	2	1	2	1	BWF	1	10.8557
44	8	2	1	2	1	G	1	10.9356
45	8	2	1	2	1	BWF	1	19.2522
46	13	2	1	2	1	BWF	1	32.404
47	13	2	1	2	1	BWF	1	3.32835
48	13	2	1	2	1	RWF	1	24.9097
49	18	1	2	1	2	B	1	23.094
50	18	1	2	1	2	BWF	1	22.245
51	18	1	2	1	2	BWF	1	15.7504
52	25	1	2	1	2	BWF	1	24.3095
53	25	1	2	1	2	BWF	1	22.8929
54	25	1	2	1	2	BWF	1	20.3004
55	22	1	2	2	2	G	1	35.5618
56	22	1	2	2	2	BWF	1	53.4148
57	22	1	2	2	2	B	1	34.9553
58	26	1	2	2	2	B	1	25.281
59	26	1	2	2	2	RWF	1	33.7999
60	26	1	2	2	2	RWF	1	31.5419
61	23	1	1	1	2	G	1	17.0353
62	23	1	1	1	2	B	1	24.147
63	23	1	1	1	2	BWF	1	11.2048
64	29	1	1	1	2	G	1	8.06044
65	29	1	1	1	2	BWF	1	24.7979
66	29	1	1	1	2	B	1	18.9024
67	20	1	1	2	2	BWF	1	3.59854
68	20	1	1	2	2	RWF	1	39.0576
69	20	1	1	2	2	BWF	1	23.8023
70	27	1	1	2	2	B	1	36.4698
71	27	1	1	2	2	BWF	1	29.8042
72	27	1	1	2	2	BWF	1	11.0629
73	19	2	2	1	2	B	1	12.5191
74	19	2	2	1	2	B	1	38.6403
75	19	2	2	1	2	G	1	59.1401
76	28	2	2	1	2	BWF	1	30.4769
77	28	2	2	1	2	RWF	1	25.6207
78	28	2	2	1	2	B	1	25.1135
79	17	2	2	2	2	BWF	1	12.8658
80	17	2	2	2	2	BWF	1	42.4597
81	17	2	2	2	2	G	1	40.0239
82	30	2	2	2	2	BWF	1	34.3629
83	30	2	2	2	2	RWF	1	13.445
84	30	2	2	2	2	BWF	1	21.6419
85	24	2	1	1	2	B	1	14.4169
86	24	2	1	1	2	B	1	9.26212
87	24	2	1	1	2	G	1	25.1683
88	31	2	1	1	2	BWF	1	16.7794
89	31	2	1	1	2	B	1	20.7418
90	31	2	1	1	2	BWF	1	3.72256
91	21	2	1	2	2	BWF	1	12.2045
92	21	2	1	2	2	RWF	1	25.5407
93	21	2	1	2	2	BWF	1	43.3636
94	32	2	1	2	2	B	1	22.6589
95	32	2	1	2	2	B	1	26.4315
96	32	2	1	2	2	BWF	1	19.333
1	3	1	2	1	1	BWF	2	38.0207
2	3	1	2	1	1	BWF	2	35.5343
3	3	1	2	1	1	B	2	40.9025
4	10	1	2	1	1	BWF	2	28.3188
5	10	1	2	1	1	G	2	32.3147
6	10	1	2	1	1	BWF	2	32.6587
7	1	1	2	2	1	BWF	2	5.38744
8	1	1	2	2	1	G	2	14.5029
9	1	1	2	2	1	BWF	2	34.4004
10	12	1	2	2	1	TAN	2	28.1325
11	12	1	2	2	1	BWF	2	2.7519
12	12	1	2	2	1	B	2	24.9898
13	6	1	1	1	1	BWF	2	23.4177
14	6	1	1	1	1	BWF	2	11.7806
15	6	1	1	1	1	BWF	2	13.5478
16	15	1	1	1	1	BWF	2	15.2357
17	15	1	1	1	1	RWF	2	11.6406
18	15	1	1	1	1	BWF	2	9.99997
19	7	1	1	2	1	BWF	2	27.7491
20	7	1	1	2	1	BWF	2	18.4918
21	7	1	1	2	1	RWF	2	51.0376
22	11	1	1	2	1	BWF	2	26.7752
23	11	1	1	2	1	BWF	2	.
24	11	1	1	2	1	B	2	17.1987
25	4	2	2	1	1	R	2	38.3448
26	4	2	2	1	1	B	2	29.3872
27	4	2	2	1	1	BWF	2	19.8064
28	16	2	2	1	1	BWF	2	21.5889
29	16	2	2	1	1	BWF	2	35.4723
30	16	2	2	1	1	G	2	30.7814
31	2	2	2	2	1	BWF	2	26.3328
32	2	2	2	2	1	BWF	2	30.2028
33	2	2	2	2	1	BWF	2	18.6353
34	14	2	2	2	1	BWF	2	31.9775
35	14	2	2	2	1	BWF	2	7.40021
36	14	2	2	2	1	B	2	36.4434
37	5	2	1	1	1	G	2	58.1883
38	5	2	1	1	1	RWF	2	16.9318
39	5	2	1	1	1	B	2	8.42503
40	9	2	1	1	1	B	2	17.5918
41	9	2	1	1	1	G	2	31.3211
42	9	2	1	1	1	BWF	2	6.16571
43	8	2	1	2	1	BWF	2	8.93549
44	8	2	1	2	1	G	2	18.5579
45	8	2	1	2	1	BWF	2	34.0178
46	13	2	1	2	1	BWF	2	35.9662
47	13	2	1	2	1	BWF	2	26.8458
48	13	2	1	2	1	RWF	2	17.0781
49	18	1	2	1	2	B	2	26.8924
50	18	1	2	1	2	BWF	2	14.4276
51	18	1	2	1	2	BWF	2	25.9033
52	25	1	2	1	2	BWF	2	30.5288
53	25	1	2	1	2	BWF	2	25.5137
54	25	1	2	1	2	BWF	2	12.1133
55	22	1	2	2	2	G	2	32.9901
56	22	1	2	2	2	BWF	2	13.4635
57	22	1	2	2	2	B	2	62.6397
58	26	1	2	2	2	B	2	18.1086
59	26	1	2	2	2	RWF	2	46.9268
60	26	1	2	2	2	RWF	2	27.5051
61	23	1	1	1	2	G	2	39.3579
62	23	1	1	1	2	B	2	31.2016
63	23	1	1	1	2	BWF	2	27.0173
64	29	1	1	1	2	G	2	7.61034
65	29	1	1	1	2	BWF	2	35.1606
66	29	1	1	1	2	B	2	47.6471
67	20	1	1	2	2	BWF	2	70.0949
68	20	1	1	2	2	RWF	2	42.2785
69	20	1	1	2	2	BWF	2	26.246
70	27	1	1	2	2	B	2	33.1459
71	27	1	1	2	2	BWF	2	25.1025
72	27	1	1	2	2	BWF	2	43.3161
73	19	2	2	1	2	B	2	15.2509
74	19	2	2	1	2	B	2	46.9508
75	19	2	2	1	2	G	2	61.6007
76	28	2	2	1	2	BWF	2	27.7948
77	28	2	2	1	2	RWF	2	11.8801
78	28	2	2	1	2	B	2	38.4529
79	17	2	2	2	2	BWF	2	17.5809
80	17	2	2	2	2	BWF	2	11.6639
81	17	2	2	2	2	G	2	13.2946
82	30	2	2	2	2	BWF	2	18.6997
83	30	2	2	2	2	RWF	2	18.1027
84	30	2	2	2	2	BWF	2	9.35368
85	24	2	1	1	2	B	2	29.3292
86	24	2	1	1	2	B	2	30.0054
87	24	2	1	1	2	G	2	28.8917
88	31	2	1	1	2	BWF	2	14.7269
89	31	2	1	1	2	B	2	35.187
90	31	2	1	1	2	BWF	2	12.7862
91	21	2	1	2	2	BWF	2	7.8533
92	21	2	1	2	2	RWF	2	23.3205
93	21	2	1	2	2	BWF	2	46.1229
94	32	2	1	2	2	B	2	28.0906
95	32	2	1	2	2	B	2	18.2196
96	32	2	1	2	2	BWF	2	14.616
7	1	1	2	2	1	BWF	3	36.7276
8	1	1	2	2	1	G	3	.
9	1	1	2	2	1	BWF	3	30.6511
10	12	1	2	2	1	TAN	3	36.2463
11	12	1	2	2	1	BWF	3	9.36407
12	12	1	2	2	1	B	3	37.1995
19	7	1	1	2	1	BWF	3	21.1114
20	7	1	1	2	1	BWF	3	22.5461
21	7	1	1	2	1	RWF	3	53.3359
22	11	1	1	2	1	BWF	3	12.1469
23	11	1	1	2	1	BWF	3	30.6871
24	11	1	1	2	1	B	3	23.761
31	2	2	2	2	1	BWF	3	23.3183
32	2	2	2	2	1	BWF	3	32.0641
33	2	2	2	2	1	BWF	3	48.195
34	14	2	2	2	1	BWF	3	41.4737
35	14	2	2	2	1	BWF	3	28.5387
36	14	2	2	2	1	B	3	42.7785
43	8	2	1	2	1	BWF	3	29.1116
44	8	2	1	2	1	G	3	5.12276
45	8	2	1	2	1	BWF	3	24.3154
46	13	2	1	2	1	BWF	3	36.0337
47	13	2	1	2	1	BWF	3	32.6441
48	13	2	1	2	1	RWF	3	27.9352
55	22	1	2	2	2	G	3	49.1355
56	22	1	2	2	2	BWF	3	24.5833
57	22	1	2	2	2	B	3	60.9597
58	26	1	2	2	2	B	3	34.7041
59	26	1	2	2	2	RWF	3	41.7953
60	26	1	2	2	2	RWF	3	23.285
67	20	1	1	2	2	BWF	3	63.1565
68	20	1	1	2	2	RWF	3	51.9237
69	20	1	1	2	2	BWF	3	50.9137
70	27	1	1	2	2	B	3	37.4956
71	27	1	1	2	2	BWF	3	39.5543
72	27	1	1	2	2	BWF	3	50.1315
79	17	2	2	2	2	BWF	3	24.4773
80	17	2	2	2	2	BWF	3	14.2673
81	17	2	2	2	2	G	3	42.5819
82	30	2	2	2	2	BWF	3	36.4229
83	30	2	2	2	2	RWF	3	25.9413
84	30	2	2	2	2	BWF	3	35.8275
91	21	2	1	2	2	BWF	3	24.1041
92	21	2	1	2	2	RWF	3	17.3291
93	21	2	1	2	2	BWF	3	44.1083
94	32	2	1	2	2	B	3	14.7224
95	32	2	1	2	2	B	3	26.1325
96	32	2	1	2	2	BWF	3	11.0353
1	3	1	2	1	1	BWF	4	25.932
2	3	1	2	1	1	BWF	4	16.5802
3	3	1	2	1	1	B	4	24.5942
4	10	1	2	1	1	BWF	4	45.5762
5	10	1	2	1	1	G	4	52.789
6	10	1	2	1	1	BWF	4	17.5179
7	1	1	2	2	1	BWF	4	25.6052
8	1	1	2	2	1	G	4	5.80055
9	1	1	2	2	1	BWF	4	19.4396
10	12	1	2	2	1	TAN	4	35.593
11	12	1	2	2	1	BWF	4	3.12226
12	12	1	2	2	1	B	4	31.0569
13	6	1	1	1	1	BWF	4	11.7471
14	6	1	1	1	1	BWF	4	33.7149
15	6	1	1	1	1	BWF	4	43.4662
16	15	1	1	1	1	BWF	4	37.5286
17	15	1	1	1	1	RWF	4	30.3737
18	15	1	1	1	1	BWF	4	18.0918
19	7	1	1	2	1	BWF	4	25.5787
20	7	1	1	2	1	BWF	4	15.4303
21	7	1	1	2	1	RWF	4	48.0672
22	11	1	1	2	1	BWF	4	23.9686
23	11	1	1	2	1	BWF	4	6.03215
24	11	1	1	2	1	B	4	29.2686
25	4	2	2	1	1	R	4	32.8172
26	4	2	2	1	1	B	4	15.0065
27	4	2	2	1	1	BWF	4	6.98124
28	16	2	2	1	1	BWF	4	22.21
29	16	2	2	1	1	BWF	4	10.8565
30	16	2	2	1	1	G	4	30.1201
31	2	2	2	2	1	BWF	4	34.7659
32	2	2	2	2	1	BWF	4	21.4226
33	2	2	2	2	1	BWF	4	34.3819
34	14	2	2	2	1	BWF	4	21.6206
35	14	2	2	2	1	BWF	4	10.1584
36	14	2	2	2	1	B	4	20.0472
37	5	2	1	1	1	G	4	51.4523
38	5	2	1	1	1	RWF	4	10.8656
39	5	2	1	1	1	B	4	27.6337
40	9	2	1	1	1	B	4	5.13959
41	9	2	1	1	1	G	4	32.9737
42	9	2	1	1	1	BWF	4	22.3593
43	8	2	1	2	1	BWF	4	6.47482
44	8	2	1	2	1	G	4	6.6383
45	8	2	1	2	1	BWF	4	29.0072
46	13	2	1	2	1	BWF	4	25.834
47	13	2	1	2	1	BWF	4	27.1846
48	13	2	1	2	1	RWF	4	19.4892
49	18	1	2	1	2	B	4	18.8756
50	18	1	2	1	2	BWF	4	18.2894
51	18	1	2	1	2	BWF	4	34.1687
52	25	1	2	1	2	BWF	4	10.498
53	25	1	2	1	2	BWF	4	20.5917
54	25	1	2	1	2	BWF	4	17.9496
55	22	1	2	2	2	G	4	35.3491
56	22	1	2	2	2	BWF	4	38.7741
57	22	1	2	2	2	B	4	56.4143
58	26	1	2	2	2	B	4	17.3133
59	26	1	2	2	2	RWF	4	8.35781
60	26	1	2	2	2	RWF	4	31.237
61	23	1	1	1	2	G	4	28.3597
62	23	1	1	1	2	B	4	40.9222
63	23	1	1	1	2	BWF	4	8.73837
64	29	1	1	1	2	G	4	29.5424
65	29	1	1	1	2	BWF	4	30.8346
66	29	1	1	1	2	B	4	15.5899
67	20	1	1	2	2	BWF	4	39.8164
68	20	1	1	2	2	RWF	4	29.229
69	20	1	1	2	2	BWF	4	29.2362
70	27	1	1	2	2	B	4	22.725
71	27	1	1	2	2	BWF	4	23.1255
72	27	1	1	2	2	BWF	4	32.7451
73	19	2	2	1	2	B	4	10.6348
74	19	2	2	1	2	B	4	20.5917
75	19	2	2	1	2	G	4	37.7739
76	28	2	2	1	2	BWF	4	23.0356
77	28	2	2	1	2	RWF	4	25.7992
78	28	2	2	1	2	B	4	15.6973
79	17	2	2	2	2	BWF	4	21.5716
80	17	2	2	2	2	BWF	4	11.3399
81	17	2	2	2	2	G	4	9.76219
82	30	2	2	2	2	BWF	4	22.5607
83	30	2	2	2	2	RWF	4	18.8822
84	30	2	2	2	2	BWF	4	19.3831
85	24	2	1	1	2	B	4	21.8058
86	24	2	1	1	2	B	4	20.5988
87	24	2	1	1	2	G	4	19.1627
88	31	2	1	1	2	BWF	4	4.96657
89	31	2	1	1	2	B	4	2.85689
90	31	2	1	1	2	BWF	4	7.74236
91	21	2	1	2	2	BWF	4	1.61458
92	21	2	1	2	2	RWF	4	6.43764
93	21	2	1	2	2	BWF	4	23.2268
94	32	2	1	2	2	B	4	29.7046
95	32	2	1	2	2	B	4	7.73809
96	32	2	1	2	2	BWF	4	1.43583
1	3	1	2	1	1	BWF	5	15.5812
2	3	1	2	1	1	BWF	5	11.9182
3	3	1	2	1	1	B	5	.
4	10	1	2	1	1	BWF	5	29.6679
5	10	1	2	1	1	G	5	18.6648
6	10	1	2	1	1	BWF	5	21.3402
7	1	1	2	2	1	BWF	5	17.608
8	1	1	2	2	1	G	5	18.4746
9	1	1	2	2	1	BWF	5	25.7967
10	12	1	2	2	1	TAN	5	13.8349
11	12	1	2	2	1	BWF	5	.
12	12	1	2	2	1	B	5	4.61528
13	6	1	1	1	1	BWF	5	15.502
14	6	1	1	1	1	BWF	5	12.6196
15	6	1	1	1	1	BWF	5	34.2469
16	15	1	1	1	1	BWF	5	28.7728
17	15	1	1	1	1	RWF	5	4.58849
18	15	1	1	1	1	BWF	5	14.5575
19	7	1	1	2	1	BWF	5	11.3061
20	7	1	1	2	1	BWF	5	6.1581
21	7	1	1	2	1	RWF	5	18.7889
22	11	1	1	2	1	BWF	5	.
23	11	1	1	2	1	BWF	5	5.23075
24	11	1	1	2	1	B	5	6.78795
25	4	2	2	1	1	R	5	25.489
26	4	2	2	1	1	B	5	31.8295
27	4	2	2	1	1	BWF	5	35.2586
28	16	2	2	1	1	BWF	5	7.32197
29	16	2	2	1	1	BWF	5	.
30	16	2	2	1	1	G	5	19.0233
31	2	2	2	2	1	BWF	5	22.5441
32	2	2	2	2	1	BWF	5	18.6227
33	2	2	2	2	1	BWF	5	25.4228
34	14	2	2	2	1	BWF	5	34.9121
35	14	2	2	2	1	BWF	5	29.4015
36	14	2	2	2	1	B	5	27.6869
37	5	2	1	1	1	G	5	40.5942
38	5	2	1	1	1	RWF	5	31.0115
39	5	2	1	1	1	B	5	22.6439
40	9	2	1	1	1	B	5	20.7259
41	9	2	1	1	1	G	5	30.5723
42	9	2	1	1	1	BWF	5	28.017
43	8	2	1	2	1	BWF	5	33.2632
44	8	2	1	2	1	G	5	12.3855
45	8	2	1	2	1	BWF	5	40.4379
46	13	2	1	2	1	BWF	5	29.3862
47	13	2	1	2	1	BWF	5	28.8507
48	13	2	1	2	1	RWF	5	17.5329
49	18	1	2	1	2	B	5	35.5987
50	18	1	2	1	2	BWF	5	24.46
51	18	1	2	1	2	BWF	5	38.1808
52	25	1	2	1	2	BWF	5	40.3306
53	25	1	2	1	2	BWF	5	15.0624
54	25	1	2	1	2	BWF	5	20.6185
55	22	1	2	2	2	G	5	31.135
56	22	1	2	2	2	BWF	5	37.6806
57	22	1	2	2	2	B	5	46.4072
58	26	1	2	2	2	B	5	33.9239
59	26	1	2	2	2	RWF	5	32.8317
60	26	1	2	2	2	RWF	5	26.5299
61	23	1	1	1	2	G	5	27.482
62	23	1	1	1	2	B	5	32.5815
63	23	1	1	1	2	BWF	5	27.8688
64	29	1	1	1	2	G	5	15.7529
65	29	1	1	1	2	BWF	5	24.8765
66	29	1	1	1	2	B	5	23.5307
67	20	1	1	2	2	BWF	5	35.1728
68	20	1	1	2	2	RWF	5	29.9411
69	20	1	1	2	2	BWF	5	28.6772
70	27	1	1	2	2	B	5	32.379
71	27	1	1	2	2	BWF	5	28.4866
72	27	1	1	2	2	BWF	5	31.6714
73	19	2	2	1	2	B	5	12.4677
74	19	2	2	1	2	B	5	17.3489
75	19	2	2	1	2	G	5	31.5706
76	28	2	2	1	2	BWF	5	21.933
77	28	2	2	1	2	RWF	5	26.2659
78	28	2	2	1	2	B	5	23.1209
79	17	2	2	2	2	BWF	5	16.9837
80	17	2	2	2	2	BWF	5	24.6164
81	17	2	2	2	2	G	5	26.6932
82	30	2	2	2	2	BWF	5	22.2952
83	30	2	2	2	2	RWF	5	11.6911
84	30	2	2	2	2	BWF	5	25.3412
85	24	2	1	1	2	B	5	26.7455
86	24	2	1	1	2	B	5	14.6275
87	24	2	1	1	2	G	5	20.9078
88	31	2	1	1	2	BWF	5	23.2754
89	31	2	1	1	2	B	5	16.317
90	31	2	1	1	2	BWF	5	19.2814
91	21	2	1	2	2	BWF	5	5.55057
92	21	2	1	2	2	RWF	5	15.2851
93	21	2	1	2	2	BWF	5	27.2651
94	32	2	1	2	2	B	5	17.0457
95	32	2	1	2	2	B	5	21.0033
96	32	2	1	2	2	BWF	5	22.5055
1	3	1	2	1	1	BWF	6	20.3522
2	3	1	2	1	1	BWF	6	35.1821
3	3	1	2	1	1	B	6	17.9862
4	10	1	2	1	1	BWF	6	34.1296
5	10	1	2	1	1	G	6	20.4213
6	10	1	2	1	1	BWF	6	17.3015
7	1	1	2	2	1	BWF	6	14.1951
8	1	1	2	2	1	G	6	17.9205
9	1	1	2	2	1	BWF	6	18.0534
10	12	1	2	2	1	TAN	6	18.4425
11	12	1	2	2	1	BWF	6	8.4878
12	12	1	2	2	1	B	6	10.149
13	6	1	1	1	1	BWF	6	14.012
14	6	1	1	1	1	BWF	6	10.3067
15	6	1	1	1	1	BWF	6	20.9705
16	15	1	1	1	1	BWF	6	15.9221
17	15	1	1	1	1	RWF	6	17.206
18	15	1	1	1	1	BWF	6	22.3722
19	7	1	1	2	1	BWF	6	12.0925
20	7	1	1	2	1	BWF	6	22.437
21	7	1	1	2	1	RWF	6	25.1518
22	11	1	1	2	1	BWF	6	15.8782
23	11	1	1	2	1	BWF	6	14.5858
24	11	1	1	2	1	B	6	21.3124
25	4	2	2	1	1	R	6	25.379
26	4	2	2	1	1	B	6	20.3883
27	4	2	2	1	1	BWF	6	18.5142
28	16	2	2	1	1	BWF	6	13.2902
29	16	2	2	1	1	BWF	6	19.4829
30	16	2	2	1	1	G	6	22.6745
31	2	2	2	2	1	BWF	6	9.56145
32	2	2	2	2	1	BWF	6	16.1597
33	2	2	2	2	1	BWF	6	18.4524
34	14	2	2	2	1	BWF	6	23.2387
35	14	2	2	2	1	BWF	6	21.017
36	14	2	2	2	1	B	6	8.71781
37	5	2	1	1	1	G	6	25.8648
38	5	2	1	1	1	RWF	6	.
39	5	2	1	1	1	B	6	13.9831
40	9	2	1	1	1	B	6	11.214
41	9	2	1	1	1	G	6	22.2492
42	9	2	1	1	1	BWF	6	3.87899
43	8	2	1	2	1	BWF	6	10.3583
44	8	2	1	2	1	G	6	.
45	8	2	1	2	1	BWF	6	13.7148
46	13	2	1	2	1	BWF	6	13.5501
47	13	2	1	2	1	BWF	6	22.3531
48	13	2	1	2	1	RWF	6	21.7886
49	18	1	2	1	2	B	6	43.3864
50	18	1	2	1	2	BWF	6	28.2585
51	18	1	2	1	2	BWF	6	15.8339
52	25	1	2	1	2	BWF	6	25.9216
53	25	1	2	1	2	BWF	6	33.2338
54	25	1	2	1	2	BWF	6	10.3148
55	22	1	2	2	2	G	6	32.5854
56	22	1	2	2	2	BWF	6	20.9385
57	22	1	2	2	2	B	6	46.5661
58	26	1	2	2	2	B	6	17.5232
59	26	1	2	2	2	RWF	6	8.49535
60	26	1	2	2	2	RWF	6	12.9227
61	23	1	1	1	2	G	6	9.39256
62	23	1	1	1	2	B	6	19.208
63	23	1	1	1	2	BWF	6	19.9616
64	29	1	1	1	2	G	6	7.65108
65	29	1	1	1	2	BWF	6	30.0702
66	29	1	1	1	2	B	6	17.8836
67	20	1	1	2	2	BWF	6	38.0211
68	20	1	1	2	2	RWF	6	20.4201
69	20	1	1	2	2	BWF	6	22.7426
70	27	1	1	2	2	B	6	26.6924
71	27	1	1	2	2	BWF	6	19.9616
72	27	1	1	2	2	BWF	6	16.3677
73	19	2	2	1	2	B	6	8.22554
74	19	2	2	1	2	B	6	11.5087
75	19	2	2	1	2	G	6	29.0153
76	28	2	2	1	2	BWF	6	19.5429
77	28	2	2	1	2	RWF	6	14.4888
78	28	2	2	1	2	B	6	12.3816
79	17	2	2	2	2	BWF	6	8.01928
80	17	2	2	2	2	BWF	6	12.1596
81	17	2	2	2	2	G	6	19.8772
82	30	2	2	2	2	BWF	6	17.7522
83	30	2	2	2	2	RWF	6	12.6248
84	30	2	2	2	2	BWF	6	21.61
85	24	2	1	1	2	B	6	13.868
86	24	2	1	1	2	B	6	10.6789
87	24	2	1	1	2	G	6	14.4753
88	31	2	1	1	2	BWF	6	12.0609
89	31	2	1	1	2	B	6	18.3358
90	31	2	1	1	2	BWF	6	15.0111
91	21	2	1	2	2	BWF	6	18.929
92	21	2	1	2	2	RWF	6	12.0051
93	21	2	1	2	2	BWF	6	16.3049
94	32	2	1	2	2	B	6	5.65274
95	32	2	1	2	2	B	6	13.0036
96	32	2	1	2	2	BWF	6	10.5611
1	3	1	2	1	1	BWF	7	15.6411
2	3	1	2	1	1	BWF	7	16.0403
3	3	1	2	1	1	B	7	16.6809
4	10	1	2	1	1	BWF	7	23.27
5	10	1	2	1	1	G	7	22.7307
6	10	1	2	1	1	BWF	7	13.1104
7	1	1	2	2	1	BWF	7	.
8	1	1	2	2	1	G	7	.
9	1	1	2	2	1	BWF	7	.
10	12	1	2	2	1	TAN	7	.
11	12	1	2	2	1	BWF	7	.
12	12	1	2	2	1	B	7	.
13	6	1	1	1	1	BWF	7	5.14221
14	6	1	1	1	1	BWF	7	13.2345
15	6	1	1	1	1	BWF	7	20.0949
16	15	1	1	1	1	BWF	7	14.5405
17	15	1	1	1	1	RWF	7	9.14491
18	15	1	1	1	1	BWF	7	11.9614
19	7	1	1	2	1	BWF	7	.
20	7	1	1	2	1	BWF	7	.
21	7	1	1	2	1	RWF	7	.
22	11	1	1	2	1	BWF	7	.
23	11	1	1	2	1	BWF	7	.
24	11	1	1	2	1	B	7	.
25	4	2	2	1	1	R	7	15.9361
26	4	2	2	1	1	B	7	11.4332
27	4	2	2	1	1	BWF	7	18.9993
28	16	2	2	1	1	BWF	7	18.3776
29	16	2	2	1	1	BWF	7	17.6198
30	16	2	2	1	1	G	7	8.97397
31	2	2	2	2	1	BWF	7	.
32	2	2	2	2	1	BWF	7	.
33	2	2	2	2	1	BWF	7	.
34	14	2	2	2	1	BWF	7	.
35	14	2	2	2	1	BWF	7	.
36	14	2	2	2	1	B	7	.
37	5	2	1	1	1	G	7	5.2952
38	5	2	1	1	1	RWF	7	6.40413
39	5	2	1	1	1	B	7	16.5627
40	9	2	1	1	1	B	7	6.01698
41	9	2	1	1	1	G	7	13.7731
42	9	2	1	1	1	BWF	7	12.6272
43	8	2	1	2	1	BWF	7	.
44	8	2	1	2	1	G	7	.
45	8	2	1	2	1	BWF	7	.
46	13	2	1	2	1	BWF	7	.
47	13	2	1	2	1	BWF	7	.
48	13	2	1	2	1	RWF	7	.
49	18	1	2	1	2	B	7	6.12377
50	18	1	2	1	2	BWF	7	12.8128
51	18	1	2	1	2	BWF	7	7.93506
52	25	1	2	1	2	BWF	7	9.77751
53	25	1	2	1	2	BWF	7	6.44748
54	25	1	2	1	2	BWF	7	5.23869
55	22	1	2	2	2	G	7	25.9368
56	22	1	2	2	2	BWF	7	12.299
57	22	1	2	2	2	B	7	16.4902
58	26	1	2	2	2	B	7	.
59	26	1	2	2	2	RWF	7	5.56731
60	26	1	2	2	2	RWF	7	13.8577
61	23	1	1	1	2	G	7	8.56317
62	23	1	1	1	2	B	7	23.5398
63	23	1	1	1	2	BWF	7	6.40445
64	29	1	1	1	2	G	7	10.9315
65	29	1	1	1	2	BWF	7	21.8395
66	29	1	1	1	2	B	7	15.7201
67	20	1	1	2	2	BWF	7	26.1583
68	20	1	1	2	2	RWF	7	11.0799
69	20	1	1	2	2	BWF	7	14.7761
70	27	1	1	2	2	B	7	18.0895
71	27	1	1	2	2	BWF	7	25.7226
72	27	1	1	2	2	BWF	7	19.9213
73	19	2	2	1	2	B	7	11.3653
74	19	2	2	1	2	B	7	15.3835
75	19	2	2	1	2	G	7	27.4852
76	28	2	2	1	2	BWF	7	9.04174
77	28	2	2	1	2	RWF	7	10.7447
78	28	2	2	1	2	B	7	18.5183
79	17	2	2	2	2	BWF	7	2.60319
80	17	2	2	2	2	BWF	7	14.1444
81	17	2	2	2	2	G	7	11.4579
82	30	2	2	2	2	BWF	7	10.1254
83	30	2	2	2	2	RWF	7	9.96955
84	30	2	2	2	2	BWF	7	26.2127
85	24	2	1	1	2	B	7	4.2184
86	24	2	1	1	2	B	7	5.75852
87	24	2	1	1	2	G	7	10.434
88	31	2	1	1	2	BWF	7	15.7786
89	31	2	1	1	2	B	7	6.70617
90	31	2	1	1	2	BWF	7	.
91	21	2	1	2	2	BWF	7	17.6517
92	21	2	1	2	2	RWF	7	8.19347
93	21	2	1	2	2	BWF	7	12.8748
94	32	2	1	2	2	B	7	6.49222
95	32	2	1	2	2	B	7	10.7508
96	32	2	1	2	2	BWF	7	10.9221
1	3	1	2	1	1	BWF	8	18.6332
2	3	1	2	1	1	BWF	8	20.545
3	3	1	2	1	1	B	8	8.42463
4	10	1	2	1	1	BWF	8	9.51212
5	10	1	2	1	1	G	8	29.0614
6	10	1	2	1	1	BWF	8	17.4936
7	1	1	2	2	1	BWF	8	.
8	1	1	2	2	1	G	8	5.55649
9	1	1	2	2	1	BWF	8	22.0522
10	12	1	2	2	1	TAN	8	17.6494
11	12	1	2	2	1	BWF	8	8.0391
12	12	1	2	2	1	B	8	23.0247
13	6	1	1	1	1	BWF	8	13.9509
14	6	1	1	1	1	BWF	8	10.3596
15	6	1	1	1	1	BWF	8	24.1564
16	15	1	1	1	1	BWF	8	23.4402
17	15	1	1	1	1	RWF	8	19.5032
18	15	1	1	1	1	BWF	8	19.9606
19	7	1	1	2	1	BWF	8	19.2219
20	7	1	1	2	1	BWF	8	12.2517
21	7	1	1	2	1	RWF	8	24.522
22	11	1	1	2	1	BWF	8	18.6077
23	11	1	1	2	1	BWF	8	11.1587
24	11	1	1	2	1	B	8	9.76056
25	4	2	2	1	1	R	8	13.2925
26	4	2	2	1	1	B	8	11.9986
27	4	2	2	1	1	BWF	8	15.6037
28	16	2	2	1	1	BWF	8	11.9521
29	16	2	2	1	1	BWF	8	17.9747
30	16	2	2	1	1	G	8	15.1941
31	2	2	2	2	1	BWF	8	18.2698
32	2	2	2	2	1	BWF	8	10.5538
33	2	2	2	2	1	BWF	8	16.3701
34	14	2	2	2	1	BWF	8	13.3413
35	14	2	2	2	1	BWF	8	17.5557
36	14	2	2	2	1	B	8	21.9036
37	5	2	1	1	1	G	8	22.8306
38	5	2	1	1	1	RWF	8	14.4928
39	5	2	1	1	1	B	8	20.2951
40	9	2	1	1	1	B	8	20.2681
41	9	2	1	1	1	G	8	16.7899
42	9	2	1	1	1	BWF	8	12.8399
43	8	2	1	2	1	BWF	8	18.2268
44	8	2	1	2	1	G	8	13.1821
45	8	2	1	2	1	BWF	8	15.6151
46	13	2	1	2	1	BWF	8	21.5971
47	13	2	1	2	1	BWF	8	12.8409
48	13	2	1	2	1	RWF	8	15.2727
49	18	1	2	1	2	B	8	9.18235
50	18	1	2	1	2	BWF	8	14.8252
51	18	1	2	1	2	BWF	8	19.8478
52	25	1	2	1	2	BWF	8	24.9584
53	25	1	2	1	2	BWF	8	8.88267
54	25	1	2	1	2	BWF	8	10.959
55	22	1	2	2	2	G	8	13.1379
56	22	1	2	2	2	BWF	8	12.3144
57	22	1	2	2	2	B	8	20.1067
58	26	1	2	2	2	B	8	15.8256
59	26	1	2	2	2	RWF	8	11.9845
60	26	1	2	2	2	RWF	8	14.0494
61	23	1	1	1	2	G	8	21.4955
62	23	1	1	1	2	B	8	26.5225
63	23	1	1	1	2	BWF	8	15.5342
64	29	1	1	1	2	G	8	14.1994
65	29	1	1	1	2	BWF	8	26.7046
66	29	1	1	1	2	B	8	25.311
67	20	1	1	2	2	BWF	8	23.4538
68	20	1	1	2	2	RWF	8	15.6787
69	20	1	1	2	2	BWF	8	18.5585
70	27	1	1	2	2	B	8	29.2974
71	27	1	1	2	2	BWF	8	19.6652
72	27	1	1	2	2	BWF	8	26.9439
73	19	2	2	1	2	B	8	21.2555
74	19	2	2	1	2	B	8	14.6247
75	19	2	2	1	2	G	8	23.0821
76	28	2	2	1	2	BWF	8	15.188
77	28	2	2	1	2	RWF	8	15.7706
78	28	2	2	1	2	B	8	24.3811
79	17	2	2	2	2	BWF	8	12.1185
80	17	2	2	2	2	BWF	8	11.0756
81	17	2	2	2	2	G	8	14.5662
82	30	2	2	2	2	BWF	8	10.5313
83	30	2	2	2	2	RWF	8	1.66424
84	30	2	2	2	2	BWF	8	14.9711
85	24	2	1	1	2	B	8	15.9949
86	24	2	1	1	2	B	8	11.5566
87	24	2	1	1	2	G	8	14.4731
88	31	2	1	1	2	BWF	8	12.8874
89	31	2	1	1	2	B	8	12.6034
90	31	2	1	1	2	BWF	8	14.6655
91	21	2	1	2	2	BWF	8	7.47746
92	21	2	1	2	2	RWF	8	11.1461
93	21	2	1	2	2	BWF	8	10.4609
94	32	2	1	2	2	B	8	10.0072
95	32	2	1	2	2	B	8	10.9593
96	32	2	1	2	2	BWF	8	5.92223
1	3	1	2	1	1	BWF	9	13.2604
2	3	1	2	1	1	BWF	9	18.8465
3	3	1	2	1	1	B	9	20.8881
4	10	1	2	1	1	BWF	9	19.222
5	10	1	2	1	1	G	9	27.4959
6	10	1	2	1	1	BWF	9	19.3038
7	1	1	2	2	1	BWF	9	40.4294
8	1	1	2	2	1	G	9	18.5854
9	1	1	2	2	1	BWF	9	29.0364
10	12	1	2	2	1	TAN	9	12.5395
11	12	1	2	2	1	BWF	9	11.6035
12	12	1	2	2	1	B	9	34.835
13	6	1	1	1	1	BWF	9	13.0569
14	6	1	1	1	1	BWF	9	3.55574
15	6	1	1	1	1	BWF	9	13.4303
16	15	1	1	1	1	BWF	9	9.96949
17	15	1	1	1	1	RWF	9	12.9227
18	15	1	1	1	1	BWF	9	15.9805
19	7	1	1	2	1	BWF	9	11.3
20	7	1	1	2	1	BWF	9	4.27202
21	7	1	1	2	1	RWF	9	13.871
22	11	1	1	2	1	BWF	9	18.2361
23	11	1	1	2	1	BWF	9	21.469
24	11	1	1	2	1	B	9	14.8208
25	4	2	2	1	1	R	9	19.04
26	4	2	2	1	1	B	9	18.909
27	4	2	2	1	1	BWF	9	14.5077
28	16	2	2	1	1	BWF	9	14.2722
29	16	2	2	1	1	BWF	9	15.0701
30	16	2	2	1	1	G	9	20.0767
31	2	2	2	2	1	BWF	9	12.2055
32	2	2	2	2	1	BWF	9	8.50648
33	2	2	2	2	1	BWF	9	16.2231
34	14	2	2	2	1	BWF	9	23.8177
35	14	2	2	2	1	BWF	9	14.483
36	14	2	2	2	1	B	9	17.4036
37	5	2	1	1	1	G	9	27.9205
38	5	2	1	1	1	RWF	9	12.633
39	5	2	1	1	1	B	9	15.161
40	9	2	1	1	1	B	9	20.9919
41	9	2	1	1	1	G	9	30.5113
42	9	2	1	1	1	BWF	9	13.9711
43	8	2	1	2	1	BWF	9	15.249
44	8	2	1	2	1	G	9	9.71021
45	8	2	1	2	1	BWF	9	21.689
46	13	2	1	2	1	BWF	9	8.78966
47	13	2	1	2	1	BWF	9	15.978
48	13	2	1	2	1	RWF	9	26.9217
49	18	1	2	1	2	B	9	10.63
50	18	1	2	1	2	BWF	9	5.34955
51	18	1	2	1	2	BWF	9	10.2152
52	25	1	2	1	2	BWF	9	20.0669
53	25	1	2	1	2	BWF	9	9.55164
54	25	1	2	1	2	BWF	9	.
55	22	1	2	2	2	G	9	8.44138
56	22	1	2	2	2	BWF	9	.
57	22	1	2	2	2	B	9	13.9603
58	26	1	2	2	2	B	9	8.37051
59	26	1	2	2	2	RWF	9	4.69543
60	26	1	2	2	2	RWF	9	13.8095
61	23	1	1	1	2	G	9	14.6775
62	23	1	1	1	2	B	9	18.1694
63	23	1	1	1	2	BWF	9	8.01858
64	29	1	1	1	2	G	9	7.01143
65	29	1	1	1	2	BWF	9	27.7344
66	29	1	1	1	2	B	9	13.6531
67	20	1	1	2	2	BWF	9	45.3316
68	20	1	1	2	2	RWF	9	25.9779
69	20	1	1	2	2	BWF	9	18.8925
70	27	1	1	2	2	B	9	13.3927
71	27	1	1	2	2	BWF	9	20.2222
72	27	1	1	2	2	BWF	9	20.4297
73	19	2	2	1	2	B	9	21.2029
74	19	2	2	1	2	B	9	10.7883
75	19	2	2	1	2	G	9	13.3179
76	28	2	2	1	2	BWF	9	17.5296
77	28	2	2	1	2	RWF	9	3.24854
78	28	2	2	1	2	B	9	12.9871
79	17	2	2	2	2	BWF	9	6.04147
80	17	2	2	2	2	BWF	9	.
81	17	2	2	2	2	G	9	12.8421
82	30	2	2	2	2	BWF	9	13.0197
83	30	2	2	2	2	RWF	9	11.4296
84	30	2	2	2	2	BWF	9	23.0057
85	24	2	1	1	2	B	9	11.9158
86	24	2	1	1	2	B	9	7.6103
87	24	2	1	1	2	G	9	13.4855
88	31	2	1	1	2	BWF	9	11.7683
89	31	2	1	1	2	B	9	13.1558
90	31	2	1	1	2	BWF	9	15.7226
91	21	2	1	2	2	BWF	9	.
92	21	2	1	2	2	RWF	9	.
93	21	2	1	2	2	BWF	9	15.193
94	32	2	1	2	2	B	9	4.35328
95	32	2	1	2	2	B	9	6.33952
96	32	2	1	2	2	BWF	9	5.30763
1	3	1	2	1	1	BWF	10	11.0427
2	3	1	2	1	1	BWF	10	13.2317
3	3	1	2	1	1	B	10	28.3379
4	10	1	2	1	1	BWF	10	15.6236
5	10	1	2	1	1	G	10	31.6404
6	10	1	2	1	1	BWF	10	24.4844
7	1	1	2	2	1	BWF	10	14.3606
8	1	1	2	2	1	G	10	.
9	1	1	2	2	1	BWF	10	15.6236
10	12	1	2	2	1	TAN	10	12.2926
11	12	1	2	2	1	BWF	10	.
12	12	1	2	2	1	B	10	16.3726
13	6	1	1	1	1	BWF	10	.
14	6	1	1	1	1	BWF	10	.
15	6	1	1	1	1	BWF	10	16.1659
16	15	1	1	1	1	BWF	10	7.10034
17	15	1	1	1	1	RWF	10	14.7822
18	15	1	1	1	1	BWF	10	16.8057
19	7	1	1	2	1	BWF	10	8.77353
20	7	1	1	2	1	BWF	10	6.68169
21	7	1	1	2	1	RWF	10	6.58013
22	11	1	1	2	1	BWF	10	14.3728
23	11	1	1	2	1	BWF	10	16.3161
24	11	1	1	2	1	B	10	11.9711
25	4	2	2	1	1	R	10	17.9912
26	4	2	2	1	1	B	10	16.4702
27	4	2	2	1	1	BWF	10	13.0108
28	16	2	2	1	1	BWF	10	7.41072
29	16	2	2	1	1	BWF	10	13.0064
30	16	2	2	1	1	G	10	.
31	2	2	2	2	1	BWF	10	6.95873
32	2	2	2	2	1	BWF	10	10.5273
33	2	2	2	2	1	BWF	10	8.66542
34	14	2	2	2	1	BWF	10	17.5686
35	14	2	2	2	1	BWF	10	.
36	14	2	2	2	1	B	10	11.3525
37	5	2	1	1	1	G	10	36.8722
38	5	2	1	1	1	RWF	10	11.9671
39	5	2	1	1	1	B	10	20.8791
40	9	2	1	1	1	B	10	18.29
41	9	2	1	1	1	G	10	32.0614
42	9	2	1	1	1	BWF	10	15.1117
43	8	2	1	2	1	BWF	10	17.6736
44	8	2	1	2	1	G	10	6.16876
45	8	2	1	2	1	BWF	10	18.4507
46	13	2	1	2	1	BWF	10	30.8805
47	13	2	1	2	1	BWF	10	27.1762
48	13	2	1	2	1	RWF	10	26.7585
49	18	1	2	1	2	B	10	6.3698
50	18	1	2	1	2	BWF	10	29.3905
51	18	1	2	1	2	BWF	10	9.17102
52	25	1	2	1	2	BWF	10	17.5231
53	25	1	2	1	2	BWF	10	13.7752
54	25	1	2	1	2	BWF	10	23.7862
55	22	1	2	2	2	G	10	18.4538
56	22	1	2	2	2	BWF	10	12.7849
57	22	1	2	2	2	B	10	34.6682
58	26	1	2	2	2	B	10	14.7553
59	26	1	2	2	2	RWF	10	4.5962
60	26	1	2	2	2	RWF	10	18.5497
61	23	1	1	1	2	G	10	9.62436
62	23	1	1	1	2	B	10	12.8448
63	23	1	1	1	2	BWF	10	6.23299
64	29	1	1	1	2	G	10	5.5565
65	29	1	1	1	2	BWF	10	29.3905
66	29	1	1	1	2	B	10	14.0969
67	20	1	1	2	2	BWF	10	11.1712
68	20	1	1	2	2	RWF	10	20.2417
69	20	1	1	2	2	BWF	10	9.48948
70	27	1	1	2	2	B	10	21.0554
71	27	1	1	2	2	BWF	10	15.8994
72	27	1	1	2	2	BWF	10	4.31545
73	19	2	2	1	2	B	10	36.0413
74	19	2	2	1	2	B	10	26.3029
75	19	2	2	1	2	G	10	26.3312
76	28	2	2	1	2	BWF	10	18.4612
77	28	2	2	1	2	RWF	10	7.71306
78	28	2	2	1	2	B	10	18.2545
79	17	2	2	2	2	BWF	10	20.0782
80	17	2	2	2	2	BWF	10	6.65668
81	17	2	2	2	2	G	10	10.5192
82	30	2	2	2	2	BWF	10	17.4844
83	30	2	2	2	2	RWF	10	14.4777
84	30	2	2	2	2	BWF	10	25.5037
85	24	2	1	1	2	B	10	13.4148
86	24	2	1	1	2	B	10	11.0625
87	24	2	1	1	2	G	10	9.81056
88	31	2	1	1	2	BWF	10	17.5809
89	31	2	1	1	2	B	10	23.8259
90	31	2	1	1	2	BWF	10	17.6333
91	21	2	1	2	2	BWF	10	17.3094
92	21	2	1	2	2	RWF	10	21.8901
93	21	2	1	2	2	BWF	10	15.695
94	32	2	1	2	2	B	10	10.3064
95	32	2	1	2	2	B	10	22.7282
96	32	2	1	2	2	BWF	10	12.3585

## Sheet: NEFA
Sample ID	Pen	Conditioning	Source	Rest	Group	Breed	Time	NEFA (mmol/L)
1	3	1	2	1	1	BWF	1	0.0778489
2	3	1	2	1	1	BWF	1	0.186395
3	3	1	2	1	1	B	1	0.0691651
4	10	1	2	1	1	BWF	1	0.0735578
5	10	1	2	1	1	G	1	0.0865326
6	10	1	2	1	1	BWF	1	0.040943
7	1	1	2	2	1	BWF	1	0.0952163
8	1	1	2	2	1	G	1	0.0802017
9	1	1	2	2	1	BWF	1	0.040943
10	12	1	2	2	1	TAN	1	0.0887035
11	12	1	2	2	1	BWF	1	0.0865326
12	12	1	2	2	1	B	1	0.0474558
13	6	1	1	1	1	BWF	1	0.0713361
14	6	1	1	1	1	BWF	1	0.119097
15	6	1	1	1	1	BWF	1	0.210867
16	15	1	1	1	1	BWF	1	0.0583105
17	15	1	1	1	1	RWF	1	0.108242
18	15	1	1	1	1	BWF	1	0.158173
19	7	1	1	2	1	BWF	1	0.043114
20	7	1	1	2	1	BWF	1	0.247182
21	7	1	1	2	1	RWF	1	0.1039
22	11	1	1	2	1	BWF	1	0.119097
23	11	1	1	2	1	BWF	1	0.160344
24	11	1	1	2	1	B	1	0.0995582
25	4	2	2	1	1	R	1	0.284087
26	4	2	2	1	1	B	1	0.214618
27	4	2	2	1	1	BWF	1	0.456694
28	16	2	2	1	1	BWF	1	0.26672
29	16	2	2	1	1	BWF	1	0.572821
30	16	2	2	1	1	G	1	0.2906
31	2	2	2	2	1	BWF	1	0.310526
32	2	2	2	2	1	BWF	1	0.377438
33	2	2	2	2	1	BWF	1	0.407831
34	14	2	2	2	1	BWF	1	0.381395
35	14	2	2	2	1	BWF	1	0.301455
36	14	2	2	2	1	B	1	0.418685
37	5	2	1	1	1	G	1	0.355728
38	5	2	1	1	1	RWF	1	0.275404
39	5	2	1	1	1	B	1	0.363678
40	9	2	1	1	1	B	1	0.182806
41	9	2	1	1	1	G	1	0.246297
42	9	2	1	1	1	BWF	1	0.171003
43	8	2	1	2	1	BWF	1	0.30541
44	8	2	1	2	1	G	1	0.37109
45	8	2	1	2	1	BWF	1	0.509019
46	13	2	1	2	1	BWF	1	0.325114
47	13	2	1	2	1	BWF	1	0.33825
48	13	2	1	2	1	RWF	1	0.211268
49	18	1	2	1	2	B	1	0.167481
50	18	1	2	1	2	BWF	1	0.0820965
51	18	1	2	1	2	BWF	1	0.132451
52	25	1	2	1	2	BWF	1	0.0930433
53	25	1	2	1	2	BWF	1	0.0359086
54	25	1	2	1	2	BWF	1	0.158724
55	22	1	2	2	2	G	1	0.124495
56	22	1	2	2	2	BWF	1	0.0864752
57	22	1	2	2	2	B	1	0.132451
58	26	1	2	2	2	B	1	0.0711498
59	26	1	2	2	2	RWF	1	0.047067
60	26	1	2	2	2	RWF	1	0.101801
61	23	1	1	1	2	G	1	0.143398
62	23	1	1	1	2	B	1	0.0952326
63	23	1	1	1	2	BWF	1	0.0667711
64	29	1	1	1	2	G	1	0.0492564
65	29	1	1	1	2	BWF	1	0.0711498
66	29	1	1	1	2	B	1	0.0536351
67	20	1	1	2	2	BWF	1	0.027363
68	20	1	1	2	2	RWF	1	0.123694
69	20	1	1	2	2	BWF	1	0.139019
70	27	1	1	2	2	B	1	0.320735
71	27	1	1	2	2	BWF	1	0.0558244
72	27	1	1	2	2	BWF	1	0.143398
73	19	2	2	1	2	B	1	0.559373
74	19	2	2	1	2	B	1	0.4718
75	19	2	2	1	2	G	1	0.158724
76	28	2	2	1	2	BWF	1	0.351386
77	28	2	2	1	2	RWF	1	0.0909731
78	28	2	2	1	2	B	1	0.293871
79	17	2	2	2	2	BWF	1	0.819661
80	17	2	2	2	2	BWF	1	0.435682
81	17	2	2	2	2	G	1	0.193513
82	30	2	2	2	2	BWF	1	0.152061
83	30	2	2	2	2	RWF	1	0.132425
84	30	2	2	2	2	BWF	1	0.313507
85	24	2	1	1	2	B	1	0.889476
86	24	2	1	1	2	B	1	0.867659
87	24	2	1	1	2	G	1	0.518587
88	31	2	1	1	2	BWF	1	0.71494
89	31	2	1	1	2	B	1	0.272054
90	31	2	1	1	2	BWF	1	0.858932
91	21	2	1	2	2	BWF	1	1.19491
92	21	2	1	2	2	RWF	1	0.834933
93	21	2	1	2	2	BWF	1	0.821843
94	32	2	1	2	2	B	1	0.782572
95	32	2	1	2	2	B	1	1.22328
96	32	2	1	2	2	BWF	1	0.706213
1	3	1	2	1	1	BWF	2	1.45017
2	3	1	2	1	1	BWF	2	0.649489
3	3	1	2	1	1	B	2	1.18401
4	10	1	2	1	1	BWF	2	0.474953
5	10	1	2	1	1	G	2	0.797844
6	10	1	2	1	1	BWF	2	0.647307
7	1	1	2	2	1	BWF	2	0.85675
8	1	1	2	2	1	G	2	1.20582
9	1	1	2	2	1	BWF	2	1.22109
10	12	1	2	2	1	TAN	2	1.08583
11	12	1	2	2	1	BWF	2	0.898203
12	12	1	2	2	1	B	2	1.35418
13	6	1	1	1	1	BWF	2	0.899625
14	6	1	1	1	1	BWF	2	0.553494
15	6	1	1	1	1	BWF	2	0.601491
16	15	1	1	1	1	BWF	2	0.662579
17	15	1	1	1	1	RWF	2	0.498951
18	15	1	1	1	1	BWF	2	0.887294
19	7	1	1	2	1	BWF	2	0.525382
20	7	1	1	2	1	BWF	2	0.622793
21	7	1	1	2	1	RWF	2	0.239946
22	11	1	1	2	1	BWF	2	0.599465
23	11	1	1	2	1	BWF	2	0.427332
24	11	1	1	2	1	B	2	0.523203
25	4	2	2	1	1	R	2	0.880543
26	4	2	2	1	1	B	2	1.14201
27	4	2	2	1	1	BWF	2	0.876185
28	16	2	2	1	1	BWF	2	0.793387
29	16	2	2	1	1	BWF	2	0.791208
30	16	2	2	1	1	G	2	1.23788
31	2	2	2	2	1	BWF	2	0.547171
32	2	2	2	2	1	BWF	2	0.865291
33	2	2	2	2	1	BWF	2	0.793387
34	14	2	2	2	1	BWF	2	1.32286
35	14	2	2	2	1	BWF	2	0.614717
36	14	2	2	2	1	B	2	1.10933
37	5	2	1	1	1	G	2	0.220336
38	5	2	1	1	1	RWF	2	0.78685
39	5	2	1	1	1	B	2	0.477446
40	9	2	1	1	1	B	2	0.675726
41	9	2	1	1	1	G	2	0.841323
42	9	2	1	1	1	BWF	2	0.150612
43	8	2	1	2	1	BWF	2	0.531919
44	8	2	1	2	1	G	2	0.778135
45	8	2	1	2	1	BWF	2	0.462194
46	13	2	1	2	1	BWF	2	0.420795
47	13	2	1	2	1	BWF	2	0.773777
48	13	2	1	2	1	RWF	2	0.566781
49	18	1	2	1	2	B	2	1.18995
50	18	1	2	1	2	BWF	2	0.601644
51	18	1	2	1	2	BWF	2	0.987309
52	25	1	2	1	2	BWF	2	0.865291
53	25	1	2	1	2	BWF	2	1.42745
54	25	1	2	1	2	BWF	2	1.30325
55	22	1	2	2	2	G	2	1.25096
56	22	1	2	2	2	BWF	2	1.13983
57	22	1	2	2	2	B	2	0.288827
58	26	1	2	2	2	B	2	1.01986
59	26	1	2	2	2	RWF	2	0.589074
60	26	1	2	2	2	RWF	2	0.704387
61	23	1	1	1	2	G	2	1.37668
62	23	1	1	1	2	B	2	0.691332
63	23	1	1	1	2	BWF	2	1.27007
64	29	1	1	1	2	G	2	0.813172
65	29	1	1	1	2	BWF	2	0.643467
66	29	1	1	1	2	B	2	0.504222
67	20	1	1	2	2	BWF	2	0.671751
68	20	1	1	2	2	RWF	2	0.586898
69	20	1	1	2	2	BWF	2	0.656521
70	27	1	1	2	2	B	2	0.656521
71	27	1	1	2	2	BWF	2	0.726144
72	27	1	1	2	2	BWF	2	0.604304
73	19	2	2	1	2	B	2	0.939489
74	19	2	2	1	2	B	2	1.09166
75	19	2	2	1	2	G	2	1.00681
76	28	2	2	1	2	BWF	2	1.3571
77	28	2	2	1	2	RWF	2	0.845807
78	28	2	2	1	2	B	2	0.891497
79	17	2	2	2	2	BWF	2	1.32664
80	17	2	2	2	2	BWF	2	0.876267
81	17	2	2	2	2	G	2	1.09384
82	30	2	2	2	2	BWF	2	1.133
83	30	2	2	2	2	RWF	2	1.15258
84	30	2	2	2	2	BWF	2	0.54556
85	24	2	1	1	2	B	2	1.54421
86	24	2	1	1	2	B	2	1.36145
87	24	2	1	1	2	G	2	1.41367
88	31	2	1	1	2	BWF	2	1.53333
89	31	2	1	1	2	B	2	1.36145
90	31	2	1	1	2	BWF	2	1.49417
91	21	2	1	2	2	BWF	2	1.30923
92	21	2	1	2	2	RWF	2	1.5899
93	21	2	1	2	2	BWF	2	1.19827
94	32	2	1	2	2	B	2	1.08949
95	32	2	1	2	2	B	2	1.32185
96	32	2	1	2	2	BWF	2	1.2565
7	1	1	2	2	1	BWF	3	0.316284
8	1	1	2	2	1	G	3	0.453311
9	1	1	2	2	1	BWF	3	0.820122
10	12	1	2	2	1	TAN	3	0.425905
11	12	1	2	2	1	BWF	3	0.337365
12	12	1	2	2	1	B	3	0.438554
19	7	1	1	2	1	BWF	3	0.263581
20	7	1	1	2	1	BWF	3	0.44277
21	7	1	1	2	1	RWF	3	0.387959
22	11	1	1	2	1	BWF	3	0.362662
23	11	1	1	2	1	BWF	3	0.177148
24	11	1	1	2	1	B	3	0.168716
31	2	2	2	2	1	BWF	3	0.938177
32	2	2	2	2	1	BWF	3	1.25861
33	2	2	2	2	1	BWF	3	2.20515
34	14	2	2	2	1	BWF	3	1.38088
35	14	2	2	2	1	BWF	3	1.31975
36	14	2	2	2	1	B	3	0.792717
43	8	2	1	2	1	BWF	3	0.716825
44	8	2	1	2	1	G	3	1.05412
45	8	2	1	2	1	BWF	3	0.385851
46	13	2	1	2	1	BWF	3	0.649365
47	13	2	1	2	1	BWF	3	0.428013
48	13	2	1	2	1	RWF	3	0.99088
55	22	1	2	2	2	G	3	0.196121
56	22	1	2	2	2	BWF	3	0.387959
57	22	1	2	2	2	B	3	0.352121
58	26	1	2	2	2	B	3	0.158175
59	26	1	2	2	2	RWF	3	0.28677
60	26	1	2	2	2	RWF	3	0.347905
67	20	1	1	2	2	BWF	3	0.446987
68	20	1	1	2	2	RWF	3	0.187689
69	20	1	1	2	2	BWF	3	0.149743
70	27	1	1	2	2	B	3	0.156067
71	27	1	1	2	2	BWF	3	0.25304
72	27	1	1	2	2	BWF	3	0.20877
79	17	2	2	2	2	BWF	3	1.15539
80	17	2	2	2	2	BWF	3	1.05981
81	17	2	2	2	2	G	3	0.28871
82	30	2	2	2	2	BWF	3	0.825224
83	30	2	2	2	2	RWF	3	0.490717
84	30	2	2	2	2	BWF	3	0.779609
91	21	2	1	2	2	BWF	3	1.02072
92	21	2	1	2	2	RWF	3	1.06416
93	21	2	1	2	2	BWF	3	0.92297
94	32	2	1	2	2	B	3	1.20969
95	32	2	1	2	2	B	3	1.74186
96	32	2	1	2	2	BWF	3	1.04026
1	3	1	2	1	1	BWF	4	1.46166
2	3	1	2	1	1	BWF	4	0.707929
3	3	1	2	1	1	B	4	1.19883
4	10	1	2	1	1	BWF	4	0.68838
5	10	1	2	1	1	G	4	1.77227
6	10	1	2	1	1	BWF	4	1.00551
7	1	1	2	2	1	BWF	4	0.175759
8	1	1	2	2	1	G	4	0.245267
9	1	1	2	2	1	BWF	4	0.319119
10	12	1	2	2	1	TAN	4	0.301742
11	12	1	2	2	1	BWF	4	0.177931
12	12	1	2	2	1	B	4	0.147521
13	6	1	1	1	1	BWF	4	1.2401
14	6	1	1	1	1	BWF	4	0.814363
15	6	1	1	1	1	BWF	4	0.89256
16	15	1	1	1	1	BWF	4	0.901248
17	15	1	1	1	1	RWF	4	0.597151
18	15	1	1	1	1	BWF	4	0.768749
19	7	1	1	2	1	BWF	4	0.249611
20	7	1	1	2	1	BWF	4	0.306087
21	7	1	1	2	1	RWF	4	0.362562
22	11	1	1	2	1	BWF	4	0.343013
23	11	1	1	2	1	BWF	4	0.277849
24	11	1	1	2	1	B	4	0.308259
25	4	2	2	1	1	R	4	0.981617
26	4	2	2	1	1	B	4	1.19666
27	4	2	2	1	1	BWF	4	1.2395
28	16	2	2	1	1	BWF	4	1.0878
29	16	2	2	1	1	BWF	4	0.280223
30	16	2	2	1	1	G	4	0.791095
31	2	2	2	2	1	BWF	4	0.496618
32	2	2	2	2	1	BWF	4	0.742016
33	2	2	2	2	1	BWF	4	1.0588
34	14	2	2	2	1	BWF	4	1.03426
35	14	2	2	2	1	BWF	4	0.915128
36	14	2	2	2	1	B	4	1.08111
37	5	2	1	1	1	G	4	1.62545
38	5	2	1	1	1	RWF	4	1.03872
39	5	2	1	1	1	B	4	1.49605
40	9	2	1	1	1	B	4	0.715245
41	9	2	1	1	1	G	4	1.25958
42	9	2	1	1	1	BWF	4	0.713014
43	8	2	1	2	1	BWF	4	1.83961
44	8	2	1	2	1	G	4	0.98072
45	8	2	1	2	1	BWF	4	0.177602
46	13	2	1	2	1	BWF	4	0.215527
47	13	2	1	2	1	BWF	4	0.320379
48	13	2	1	2	1	RWF	4	0.277992
49	18	1	2	1	2	B	4	0.175371
50	18	1	2	1	2	BWF	4	0.130753
51	18	1	2	1	2	BWF	4	1.24396
52	25	1	2	1	2	BWF	4	0.820097
53	25	1	2	1	2	BWF	4	0.927179
54	25	1	2	1	2	BWF	4	0.887023
55	22	1	2	2	2	G	4	0.60147
56	22	1	2	2	2	BWF	4	0.791095
57	22	1	2	2	2	B	4	0.242298
58	26	1	2	2	2	B	4	0.27353
59	26	1	2	2	2	RWF	4	0.344918
60	26	1	2	2	2	RWF	4	0.284684
61	23	1	1	1	2	G	4	0.27353
62	23	1	1	1	2	B	4	0.29807
63	23	1	1	1	2	BWF	4	1.0588
64	29	1	1	1	2	G	4	1.18819
65	29	1	1	1	2	BWF	4	1.00632
66	29	1	1	1	2	B	4	0.67027
67	20	1	1	2	2	BWF	4	0.674634
68	20	1	1	2	2	RWF	4	0.325496
69	20	1	1	2	2	BWF	4	0.218572
70	27	1	1	2	2	B	4	0.325496
71	27	1	1	2	2	BWF	4	0.500065
72	27	1	1	2	2	BWF	4	0.377866
73	19	2	2	1	2	B	4	1.00195
74	19	2	2	1	2	B	4	1.16561
75	19	2	2	1	2	G	4	1.34672
76	28	2	2	1	2	BWF	4	1.37946
77	28	2	2	1	2	RWF	4	1.19834
78	28	2	2	1	2	B	4	0.41278
79	17	2	2	2	2	BWF	4	1.11106
80	17	2	2	2	2	BWF	4	0.519704
81	17	2	2	2	2	G	4	0.578621
82	30	2	2	2	2	BWF	4	0.500065
83	30	2	2	2	2	RWF	4	0.281853
84	30	2	2	2	2	BWF	4	0.740097
85	24	2	1	1	2	B	4	1.65004
86	24	2	1	1	2	B	4	1.58676
87	24	2	1	1	2	G	4	1.76133
88	31	2	1	1	2	BWF	4	1.2638
89	31	2	1	1	2	B	4	1.39691
90	31	2	1	1	2	BWF	4	2.17375
91	21	2	1	2	2	BWF	4	1.20707
92	21	2	1	2	2	RWF	4	1.07614
93	21	2	1	2	2	BWF	4	0.975766
94	32	2	1	2	2	B	4	1.0936
95	32	2	1	2	2	B	4	1.82461
96	32	2	1	2	2	BWF	4	1.0936
1	3	1	2	1	1	BWF	5	0.646266
2	3	1	2	1	1	BWF	5	0.2884
3	3	1	2	1	1	B	5	0.135652
4	10	1	2	1	1	BWF	5	0.292764
5	10	1	2	1	1	G	5	0.153109
6	10	1	2	1	1	BWF	5	0.510975
7	1	1	2	2	1	BWF	5	1.12692
8	1	1	2	2	1	G	5	1.03276
9	1	1	2	2	1	BWF	5	0.273059
10	12	1	2	2	1	TAN	5	0.801641
11	12	1	2	2	1	BWF	5	0.47208
12	12	1	2	2	1	B	5	0.756701
13	6	1	1	1	1	BWF	5	0.994242
14	6	1	1	1	1	BWF	5	1.03704
15	6	1	1	1	1	BWF	5	0.897942
16	15	1	1	1	1	BWF	5	1.18042
17	15	1	1	1	1	RWF	5	1.70472
18	15	1	1	1	1	BWF	5	1.0135
19	7	1	1	2	1	BWF	5	1.42866
20	7	1	1	2	1	BWF	5	0.686081
21	7	1	1	2	1	RWF	5	1.16972
22	11	1	1	2	1	BWF	5	0.666821
23	11	1	1	2	1	BWF	5	1.73468
24	11	1	1	2	1	B	5	0.979262
25	4	2	2	1	1	R	5	0.760102
26	4	2	2	1	1	B	5	0.230259
27	4	2	2	1	1	BWF	5	0.30302
28	16	2	2	1	1	BWF	5	0.2859
29	16	2	2	1	1	BWF	5	0.163919
30	16	2	2	1	1	G	5	0.133959
31	2	2	2	2	1	BWF	5	1.21038
32	2	2	2	2	1	BWF	5	0.790941
33	2	2	2	2	1	BWF	5	0.867982
34	14	2	2	2	1	BWF	5	0.876542
35	14	2	2	2	1	BWF	5	0.576941
36	14	2	2	2	1	B	5	0.746001
37	5	2	1	1	1	G	5	0.234539
38	5	2	1	1	1	RWF	5	0.29018
39	5	2	1	1	1	B	5	0.34582
40	9	2	1	1	1	B	5	0.32656
41	9	2	1	1	1	G	5	0.262359
42	9	2	1	1	1	BWF	5	0.29232
43	8	2	1	2	1	BWF	5	0.955722
44	8	2	1	2	1	G	5	1.16758
45	8	2	1	2	1	BWF	5	0.372835
46	13	2	1	2	1	BWF	5	1.22302
47	13	2	1	2	1	BWF	5	0.275308
48	13	2	1	2	1	RWF	5	0.379196
49	18	1	2	1	2	B	5	0.292269
50	18	1	2	1	2	BWF	5	0.271068
51	18	1	2	1	2	BWF	5	0.277428
52	25	1	2	1	2	BWF	5	0.625134
53	25	1	2	1	2	BWF	5	0.555169
54	25	1	2	1	2	BWF	5	0.239265
55	22	1	2	2	2	G	5	0.139618
56	22	1	2	2	2	BWF	5	0.648456
57	22	1	2	2	2	B	5	0.926196
58	26	1	2	2	2	B	5	0.932557
59	26	1	2	2	2	RWF	5	0.366475
60	26	1	2	2	2	RWF	5	0.190502
61	23	1	1	1	2	G	5	0.470362
62	23	1	1	1	2	B	5	0.0929745
63	23	1	1	1	2	BWF	5	0.360114
64	29	1	1	1	2	G	5	0.179901
65	29	1	1	1	2	BWF	5	0.0632923
66	29	1	1	1	2	B	5	0.271068
67	20	1	1	2	2	BWF	5	0.56789
68	20	1	1	2	2	RWF	5	0.213823
69	20	1	1	2	2	BWF	5	0.279548
70	27	1	1	2	2	B	5	0.468242
71	27	1	1	2	2	BWF	5	0.129017
72	27	1	1	2	2	BWF	5	0.406758
73	19	2	2	1	2	B	5	0.453401
74	19	2	2	1	2	B	5	0.487324
75	19	2	2	1	2	G	5	0.642095
76	28	2	2	1	2	BWF	5	0.472483
77	28	2	2	1	2	RWF	5	0.595452
78	28	2	2	1	2	B	5	1.02372
79	17	2	2	2	2	BWF	5	0.30711
80	17	2	2	2	2	BWF	5	0.357994
81	17	2	2	2	2	G	5	0.684498
82	30	2	2	2	2	BWF	5	0.17354
83	30	2	2	2	2	RWF	5	0.0833557
84	30	2	2	2	2	BWF	5	0.804406
85	24	2	1	1	2	B	5	0.823549
86	24	2	1	1	2	B	5	0.54704
87	24	2	1	1	2	G	5	0.657644
88	31	2	1	1	2	BWF	5	0.834184
89	31	2	1	1	2	B	5	0.827803
90	31	2	1	1	2	BWF	5	1.11282
91	21	2	1	2	2	BWF	5	0.3705
92	21	2	1	2	2	RWF	5	0.26415
93	21	2	1	2	2	BWF	5	0.540659
94	32	2	1	2	2	B	5	0.155673
95	32	2	1	2	2	B	5	0.997963
96	32	2	1	2	2	BWF	5	0.355611
1	3	1	2	1	1	BWF	6	0.374754
2	3	1	2	1	1	BWF	6	0.215229
3	3	1	2	1	1	B	6	0.0982447
4	10	1	2	1	1	BWF	6	0.472595
5	10	1	2	1	1	G	6	0.347103
6	10	1	2	1	1	BWF	6	0.330087
7	1	1	2	2	1	BWF	6	0.372627
8	1	1	2	2	1	G	6	0.170562
9	1	1	2	2	1	BWF	6	0.342849
10	12	1	2	2	1	TAN	6	0.111007
11	12	1	2	2	1	BWF	6	0.325833
12	12	1	2	2	1	B	6	0.138658
13	6	1	1	1	1	BWF	6	0.410913
14	6	1	1	1	1	BWF	6	0.444944
15	6	1	1	1	1	BWF	6	0.400278
16	15	1	1	1	1	BWF	6	0.302436
17	15	1	1	1	1	RWF	6	0.147166
18	15	1	1	1	1	BWF	6	0.300309
19	7	1	1	2	1	BWF	6	0.17907
20	7	1	1	2	1	BWF	6	0.204594
21	7	1	1	2	1	RWF	6	0.28542
22	11	1	1	2	1	BWF	6	0.123769
23	11	1	1	2	1	BWF	6	0.123769
24	11	1	1	2	1	B	6	0.142912
25	4	2	2	1	1	R	6	0.285969
26	4	2	2	1	1	B	6	0.247463
27	4	2	2	1	1	BWF	6	0.151196
28	16	2	2	1	1	BWF	6	0.0827403
29	16	2	2	1	1	BWF	6	0.142639
30	16	2	2	1	1	G	6	0.452831
31	2	2	2	2	1	BWF	6	0.164032
32	2	2	2	2	1	BWF	6	0.234627
33	2	2	2	2	1	BWF	6	0.536262
34	14	2	2	2	1	BWF	6	0.279552
35	14	2	2	2	1	BWF	6	0.390793
36	14	2	2	2	1	B	6	0.0955759
37	5	2	1	1	1	G	6	0.722377
38	5	2	1	1	1	RWF	6	0.146918
39	5	2	1	1	1	B	6	0.174728
40	9	2	1	1	1	B	6	0.127665
41	9	2	1	1	1	G	6	0.223931
42	9	2	1	1	1	BWF	6	0.204678
43	8	2	1	2	1	BWF	6	0.0763226
44	8	2	1	2	1	G	6	0.71596
45	8	2	1	2	1	BWF	6	0.1405
46	13	2	1	2	1	BWF	6	0.568351
47	13	2	1	2	1	BWF	6	0.0998544
48	13	2	1	2	1	RWF	6	0.25602
49	18	1	2	1	2	B	6	1.02187
50	18	1	2	1	2	BWF	6	0.390793
51	18	1	2	1	2	BWF	6	0.919189
52	25	1	2	1	2	BWF	6	0.439996
53	25	1	2	1	2	BWF	6	0.929885
54	25	1	2	1	2	BWF	6	0.360843
55	22	1	2	2	2	G	6	0.183285
56	22	1	2	2	2	BWF	6	0.493477
57	22	1	2	2	2	B	6	1.56096
58	26	1	2	2	2	B	6	0.925606
59	26	1	2	2	2	RWF	6	0.1405
60	26	1	2	2	2	RWF	6	0.0848796
61	23	1	1	1	2	G	6	0.134082
62	23	1	1	1	2	B	6	0.187564
63	23	1	1	1	2	BWF	6	0.193932
64	29	1	1	1	2	G	6	0.117016
65	29	1	1	1	2	BWF	6	0.0913773
66	29	1	1	1	2	B	6	0.0721483
67	20	1	1	2	2	BWF	6	0.467412
68	20	1	1	2	2	RWF	6	0.172567
69	20	1	1	2	2	BWF	6	0.240936
70	27	1	1	2	2	B	6	0.334945
71	27	1	1	2	2	BWF	6	0.178976
72	27	1	1	2	2	BWF	6	0.155474
73	19	2	2	1	2	B	6	0.211025
74	19	2	2	1	2	B	6	0.24521
75	19	2	2	1	2	G	6	0.873358
76	28	2	2	1	2	BWF	6	0.311443
77	28	2	2	1	2	RWF	6	0.149064
78	28	2	2	1	2	B	6	0.51228
79	17	2	2	2	2	BWF	6	0.623381
80	17	2	2	2	2	BWF	6	0.204615
81	17	2	2	2	2	G	6	0.6362
82	30	2	2	2	2	BWF	6	0.136245
83	30	2	2	2	2	RWF	6	0.253756
84	30	2	2	2	2	BWF	6	0.399042
85	24	2	1	1	2	B	6	0.204615
86	24	2	1	1	2	B	6	0.196069
87	24	2	1	1	2	G	6	0.287941
88	31	2	1	1	2	BWF	6	0.125562
89	31	2	1	1	2	B	6	0.653293
90	31	2	1	1	2	BWF	6	0.819944
91	21	2	1	2	2	BWF	6	0.625517
92	21	2	1	2	2	RWF	6	0.277258
93	21	2	1	2	2	BWF	6	0.29435
94	32	2	1	2	2	B	6	0.275092
95	32	2	1	2	2	B	6	0.576376
96	32	2	1	2	2	BWF	6	0.471685
1	3	1	2	1	1	BWF	7	0.240936
2	3	1	2	1	1	BWF	7	0.181113
3	3	1	2	1	1	B	7	0.230254
4	10	1	2	1	1	BWF	7	0.341355
5	10	1	2	1	1	G	7	0.444353
6	10	1	2	1	1	BWF	7	0.240918
7	1	1	2	2	1	BWF	7	.
8	1	1	2	2	1	G	7	.
9	1	1	2	2	1	BWF	7	.
10	12	1	2	2	1	TAN	7	.
11	12	1	2	2	1	BWF	7	.
12	12	1	2	2	1	B	7	.
13	6	1	1	1	1	BWF	7	0.316665
14	6	1	1	1	1	BWF	7	0.331815
15	6	1	1	1	1	BWF	7	0.418383
16	15	1	1	1	1	BWF	7	0.392412
17	15	1	1	1	1	RWF	7	0.171663
18	15	1	1	1	1	BWF	7	0.227933
19	7	1	1	2	1	BWF	7	.
20	7	1	1	2	1	BWF	7	.
21	7	1	1	2	1	RWF	7	.
22	11	1	1	2	1	BWF	7	.
23	11	1	1	2	1	BWF	7	.
24	11	1	1	2	1	B	7	.
25	4	2	2	1	1	R	7	0.208455
26	4	2	2	1	1	B	7	0.150021
27	4	2	2	1	1	BWF	7	0.22144
28	16	2	2	1	1	BWF	7	0.253903
29	16	2	2	1	1	BWF	7	0.117558
30	16	2	2	1	1	G	7	0.487637
31	2	2	2	2	1	BWF	7	.
32	2	2	2	2	1	BWF	7	.
33	2	2	2	2	1	BWF	7	.
34	14	2	2	2	1	BWF	7	.
35	14	2	2	2	1	BWF	7	.
36	14	2	2	2	1	B	7	.
37	5	2	1	1	1	G	7	0.290695
38	5	2	1	1	1	RWF	7	0.390248
39	5	2	1	1	1	B	7	0.156514
40	9	2	1	1	1	B	7	0.15435
41	9	2	1	1	1	G	7	0.286366
42	9	2	1	1	1	BWF	7	0.320994
43	8	2	1	2	1	BWF	7	.
44	8	2	1	2	1	G	7	.
45	8	2	1	2	1	BWF	7	.
46	13	2	1	2	1	BWF	7	.
47	13	2	1	2	1	BWF	7	.
48	13	2	1	2	1	RWF	7	.
49	18	1	2	1	2	B	7	0.26256
50	18	1	2	1	2	BWF	7	0.959434
51	18	1	2	1	2	BWF	7	0.491966
52	25	1	2	1	2	BWF	7	0.19547
53	25	1	2	1	2	BWF	7	0.442189
54	25	1	2	1	2	BWF	7	0.197634
55	22	1	2	2	2	G	7	0.295023
56	22	1	2	2	2	BWF	7	0.15435
57	22	1	2	2	2	B	7	1.0525
58	26	1	2	2	2	B	7	1.05033
59	26	1	2	2	2	RWF	7	0.124051
60	26	1	2	2	2	RWF	7	0.0937519
61	23	1	1	1	2	G	7	0.186813
62	23	1	1	1	2	B	7	0.240918
63	23	1	1	1	2	BWF	7	0.0959161
64	29	1	1	1	2	G	7	0.117558
65	29	1	1	1	2	BWF	7	0.074274
66	29	1	1	1	2	B	7	0.119722
67	20	1	1	2	2	BWF	7	0.857956
68	20	1	1	2	2	RWF	7	0.220792
69	20	1	1	2	2	BWF	7	0.134397
70	27	1	1	2	2	B	7	0.160316
71	27	1	1	2	2	BWF	7	0.155996
72	27	1	1	2	2	BWF	7	0.184075
73	19	2	2	1	2	B	7	0.112799
74	19	2	2	1	2	B	7	0.134397
75	19	2	2	1	2	G	7	0.333106
76	28	2	2	1	2	BWF	7	0.326626
77	28	2	2	1	2	RWF	7	0.114958
78	28	2	2	1	2	B	7	0.294228
79	17	2	2	2	2	BWF	7	0.240231
80	17	2	2	2	2	BWF	7	0.119278
81	17	2	2	2	2	G	7	0.376304
82	30	2	2	2	2	BWF	7	0.151676
83	30	2	2	2	2	RWF	7	0.190554
84	30	2	2	2	2	BWF	7	0.227272
85	24	2	1	1	2	B	7	0.242391
86	24	2	1	1	2	B	7	0.168955
87	24	2	1	1	2	G	7	0.220792
88	31	2	1	1	2	BWF	7	0.155996
89	31	2	1	1	2	B	7	0.346065
90	31	2	1	1	2	BWF	7	0.568532
91	21	2	1	2	2	BWF	7	0.305028
92	21	2	1	2	2	RWF	7	0.186234
93	21	2	1	2	2	BWF	7	0.162476
94	32	2	1	2	2	B	7	0.149516
95	32	2	1	2	2	B	7	0.371984
96	32	2	1	2	2	BWF	7	0.181915
1	3	1	2	1	1	BWF	8	0.587971
2	3	1	2	1	1	BWF	8	0.296388
3	3	1	2	1	1	B	8	0.417341
4	10	1	2	1	1	BWF	8	0.184075
5	10	1	2	1	1	G	8	0.153836
6	10	1	2	1	1	BWF	8	0.119278
7	1	1	2	2	1	BWF	8	0.171115
8	1	1	2	2	1	G	8	0.192714
9	1	1	2	2	1	BWF	8	0.558838
10	12	1	2	2	1	TAN	8	0.0749522
11	12	1	2	2	1	BWF	8	0.096947
12	12	1	2	2	1	B	8	0.0705532
13	6	1	1	1	1	BWF	8	0.206921
14	6	1	1	1	1	BWF	8	0.160732
15	6	1	1	1	1	BWF	8	0.668812
16	15	1	1	1	1	BWF	8	0.209121
17	15	1	1	1	1	RWF	8	0.156333
18	15	1	1	1	1	BWF	8	0.257509
19	7	1	1	2	1	BWF	8	0.233315
20	7	1	1	2	1	BWF	8	0.0890604
21	7	1	1	2	1	RWF	8	0.204722
22	11	1	1	2	1	BWF	8	0.312496
23	11	1	1	2	1	BWF	8	0.154133
24	11	1	1	2	1	B	8	0.0749522
25	4	2	2	1	1	R	8	0.442266
26	4	2	2	1	1	B	8	0.0771516
27	4	2	2	1	1	BWF	8	0.84697
28	16	2	2	1	1	BWF	8	0.213519
29	16	2	2	1	1	BWF	8	0.0868457
30	16	2	2	1	1	G	8	0.202522
31	2	2	2	2	1	BWF	8	0.259709
32	2	2	2	2	1	BWF	8	0.264108
33	2	2	2	2	1	BWF	8	0.519247
34	14	2	2	2	1	BWF	8	0.153285
35	14	2	2	2	1	BWF	8	0.112343
36	14	2	2	2	1	B	8	0.0837501
37	5	2	1	1	1	G	8	0.486255
38	5	2	1	1	1	RWF	8	0.585232
39	5	2	1	1	1	B	8	0.308097
40	9	2	1	1	1	B	8	0.0771516
41	9	2	1	1	1	G	8	0.268507
42	9	2	1	1	1	BWF	8	0.162931
43	8	2	1	2	1	BWF	8	1.1615
44	8	2	1	2	1	G	8	0.132139
45	8	2	1	2	1	BWF	8	0.156333
46	13	2	1	2	1	BWF	8	0.257509
47	13	2	1	2	1	BWF	8	0.0965665
48	13	2	1	2	1	RWF	8	0.368145
49	18	1	2	1	2	B	8	0.497364
50	18	1	2	1	2	BWF	8	0.714189
51	18	1	2	1	2	BWF	8	0.517075
52	25	1	2	1	2	BWF	8	0.164461
53	25	1	2	1	2	BWF	8	0.817126
54	25	1	2	1	2	BWF	8	0.359385
55	22	1	2	2	2	G	8	0.379096
56	22	1	2	2	2	BWF	8	0.368145
57	22	1	2	2	2	B	8	0.563069
58	26	1	2	2	2	B	8	0.814936
59	26	1	2	2	2	RWF	8	0.363765
60	26	1	2	2	2	RWF	8	0.221405
61	23	1	1	1	2	G	8	0.363765
62	23	1	1	1	2	B	8	0.260828
63	23	1	1	1	2	BWF	8	0.486413
64	29	1	1	1	2	G	8	0.282729
65	29	1	1	1	2	BWF	8	0.271779
66	29	1	1	1	2	B	8	0.157891
67	20	1	1	2	2	BWF	8	0.355004
68	20	1	1	2	2	RWF	8	0.217025
69	20	1	1	2	2	BWF	8	0.131609
70	27	1	1	2	2	B	8	0.453561
71	27	1	1	2	2	BWF	8	0.344054
72	27	1	1	2	2	BWF	8	0.317772
73	19	2	2	1	2	B	8	0.203884
74	19	2	2	1	2	B	8	0.0812354
75	19	2	2	1	2	G	8	0.14913
76	28	2	2	1	2	BWF	8	0.453561
77	28	2	2	1	2	RWF	8	0.129419
78	28	2	2	1	2	B	8	0.492984
79	17	2	2	2	2	BWF	8	0.545547
80	17	2	2	2	2	BWF	8	0.195123
81	17	2	2	2	2	G	8	0.223595
82	30	2	2	2	2	BWF	8	0.425089
83	30	2	2	2	2	RWF	8	0.674766
84	30	2	2	2	2	BWF	8	1.0011
85	24	2	1	1	2	B	8	0.291909
86	24	2	1	1	2	B	8	0.525431
87	24	2	1	1	2	G	8	0.320019
88	31	2	1	1	2	BWF	8	0.114606
89	31	2	1	1	2	B	8	0.298396
90	31	2	1	1	2	BWF	8	0.983825
91	21	2	1	2	2	BWF	8	0.480024
92	21	2	1	2	2	RWF	8	0.252989
93	21	2	1	2	2	BWF	8	0.352452
94	32	2	1	2	2	B	8	0.324343
95	32	2	1	2	2	B	8	0.237854
96	32	2	1	2	2	BWF	8	0.579487
1	3	1	2	1	1	BWF	9	0.674625
2	3	1	2	1	1	BWF	9	0.129742
3	3	1	2	1	1	B	9	0.237854
4	10	1	2	1	1	BWF	9	0.449753
5	10	1	2	1	1	G	9	0.817333
6	10	1	2	1	1	BWF	9	0.730843
7	1	1	2	2	1	BWF	9	0.294072
8	1	1	2	2	1	G	9	0.246502
9	1	1	2	2	1	BWF	9	0.294072
10	12	1	2	2	1	TAN	9	0.22488
11	12	1	2	2	1	BWF	9	0.20542
12	12	1	2	2	1	B	9	0.196771
13	6	1	1	1	1	BWF	9	0.410832
14	6	1	1	1	1	BWF	9	0.149202
15	6	1	1	1	1	BWF	9	0.726519
16	15	1	1	1	1	BWF	9	0.451915
17	15	1	1	1	1	RWF	9	0.281098
18	15	1	1	1	1	BWF	9	0.726519
19	7	1	1	2	1	BWF	9	0.207582
20	7	1	1	2	1	BWF	9	0.222718
21	7	1	1	2	1	RWF	9	0.252989
22	11	1	1	2	1	BWF	9	0.140553
23	11	1	1	2	1	BWF	9	0.449753
24	11	1	1	2	1	B	9	0.222718
25	4	2	2	1	1	R	9	0.0713614
26	4	2	2	1	1	B	9	0.105957
27	4	2	2	1	1	BWF	9	0.121449
28	16	2	2	1	1	BWF	9	0.317239
29	16	2	2	1	1	BWF	9	0.119249
30	16	2	2	1	1	G	9	0.10605
31	2	2	2	2	1	BWF	9	0.0576525
32	2	2	2	2	1	BWF	9	0.130249
33	2	2	2	2	1	BWF	9	0.145648
34	14	2	2	2	1	BWF	9	0.348038
35	14	2	2	2	1	BWF	9	0.11705
36	14	2	2	2	1	B	9	0.132449
37	5	2	1	1	1	G	9	0.141248
38	5	2	1	1	1	RWF	9	0.0532527
39	5	2	1	1	1	B	9	0.231444
40	9	2	1	1	1	B	9	0.213845
41	9	2	1	1	1	G	9	0.396435
42	9	2	1	1	1	BWF	9	0.218244
43	8	2	1	2	1	BWF	9	0.224844
44	8	2	1	2	1	G	9	0.0818513
45	8	2	1	2	1	BWF	9	0.0642522
46	13	2	1	2	1	BWF	9	0.0994504
47	13	2	1	2	1	BWF	9	0.0730517
48	13	2	1	2	1	RWF	9	0.246843
49	18	1	2	1	2	B	9	0.10825
50	18	1	2	1	2	BWF	9	0.0818513
51	18	1	2	1	2	BWF	9	0.10165
52	25	1	2	1	2	BWF	9	0.0774515
53	25	1	2	1	2	BWF	9	0.0466531
54	25	1	2	1	2	BWF	9	0.187446
55	22	1	2	2	2	G	9	0.10385
56	22	1	2	2	2	BWF	9	0.0818513
57	22	1	2	2	2	B	9	0.136849
58	26	1	2	2	2	B	9	0.0642522
59	26	1	2	2	2	RWF	9	0.158847
60	26	1	2	2	2	RWF	9	0.0598524
61	23	1	1	1	2	G	9	0.172047
62	23	1	1	1	2	B	9	0.176447
63	23	1	1	1	2	BWF	9	0.216045
64	29	1	1	1	2	G	9	0.123649
65	29	1	1	1	2	BWF	9	0.14284
66	29	1	1	1	2	B	9	0.0791489
67	20	1	1	2	2	BWF	9	0.568908
68	20	1	1	2	2	RWF	9	0.239474
69	20	1	1	2	2	BWF	9	0.210923
70	27	1	1	2	2	B	9	0.329519
71	27	1	1	2	2	BWF	9	0.131858
72	27	1	1	2	2	BWF	9	0.217511
73	19	2	2	1	2	B	9	0.116485
74	19	2	2	1	2	B	9	0.445919
75	19	2	2	1	2	G	9	0.204334
76	28	2	2	1	2	BWF	9	0.145036
77	28	2	2	1	2	RWF	9	0.382228
78	28	2	2	1	2	B	9	0.0813452
79	17	2	2	2	2	BWF	9	0.131858
80	17	2	2	2	2	BWF	9	0.0418131
81	17	2	2	2	2	G	9	0.131858
82	30	2	2	2	2	BWF	9	0.123073
83	30	2	2	2	2	RWF	9	0.091275
84	30	2	2	2	2	BWF	9	0.0945225
85	24	2	1	1	2	B	9	0.516198
86	24	2	1	1	2	B	9	0.292183
87	24	2	1	1	2	G	9	0.118681
88	31	2	1	1	2	BWF	9	0.0901301
89	31	2	1	1	2	B	9	0.138447
90	31	2	1	1	2	BWF	9	0.147232
91	21	2	1	2	2	BWF	9	0.147232
92	21	2	1	2	2	RWF	9	0.14284
93	21	2	1	2	2	BWF	9	0.232885
94	32	2	1	2	2	B	9	0.0374206
95	32	2	1	2	2	B	9	0.0418131
96	32	2	1	2	2	BWF	9	0.0791489
1	3	1	2	1	1	BWF	10	0.164802
2	3	1	2	1	1	BWF	10	0.147232
3	3	1	2	1	1	B	10	0.423957
4	10	1	2	1	1	BWF	10	0.151624
5	10	1	2	1	1	G	10	0.307557
6	10	1	2	1	1	BWF	10	0.199941
7	1	1	2	2	1	BWF	10	0.102121
8	1	1	2	2	1	G	10	0.0567803
9	1	1	2	2	1	BWF	10	0.115076
10	12	1	2	2	1	TAN	10	0.138826
11	12	1	2	2	1	BWF	10	0.0675758
12	12	1	2	2	1	B	10	0.149621
13	6	1	1	1	1	BWF	10	0.194962
14	6	1	1	1	1	BWF	10	0.136667
15	6	1	1	1	1	BWF	10	0.31803
16	15	1	1	1	1	BWF	10	0.177689
17	15	1	1	1	1	RWF	10	0.179848
18	15	1	1	1	1	BWF	10	0.659167
19	7	1	1	2	1	BWF	10	0.10428
20	7	1	1	2	1	BWF	10	0.162576
21	7	1	1	2	1	RWF	10	0.136667
22	11	1	1	2	1	BWF	10	0.164735
23	11	1	1	2	1	BWF	10	0.287803
24	11	1	1	2	1	B	10	0.097803
25	4	2	2	1	1	R	10	0.115076
26	4	2	2	1	1	B	10	0.177689
27	4	2	2	1	1	BWF	10	0.182008
28	16	2	2	1	1	BWF	10	0.0826894
29	16	2	2	1	1	BWF	10	0.160417
30	16	2	2	1	1	G	10	0.0870076
31	2	2	2	2	1	BWF	10	0.125871
32	2	2	2	2	1	BWF	10	0.182008
33	2	2	2	2	1	BWF	10	0.17553
34	14	2	2	2	1	BWF	10	0.12803
35	14	2	2	2	1	BWF	10	0.15178
36	14	2	2	2	1	B	10	0.097803
37	5	2	1	1	1	G	10	0.201439
38	5	2	1	1	1	RWF	10	0.112917
39	5	2	1	1	1	B	10	0.130189
40	9	2	1	1	1	B	10	0.0999621
41	9	2	1	1	1	G	10	0.197121
42	9	2	1	1	1	BWF	10	0.15178
43	8	2	1	2	1	BWF	10	0.177689
44	8	2	1	2	1	G	10	0.102348
45	8	2	1	2	1	BWF	10	0.0958341
46	13	2	1	2	1	BWF	10	0.263181
47	13	2	1	2	1	BWF	10	0.122257
48	13	2	1	2	1	RWF	10	0.181709
49	18	1	2	1	2	B	10	0.15969
50	18	1	2	1	2	BWF	10	0.0760168
51	18	1	2	1	2	BWF	10	0.139873
52	25	1	2	1	2	BWF	10	0.146478
53	25	1	2	1	2	BWF	10	0.10244
54	25	1	2	1	2	BWF	10	0.124459
55	22	1	2	2	2	G	10	0.104642
56	22	1	2	2	2	BWF	10	0.0936322
57	22	1	2	2	2	B	10	0.139873
58	26	1	2	2	2	B	10	0.0870264
59	26	1	2	2	2	RWF	10	0.0826225
60	26	1	2	2	2	RWF	10	0.109046
61	23	1	1	1	2	G	10	0.133267
62	23	1	1	1	2	B	10	0.155286
63	23	1	1	1	2	BWF	10	0.157488
64	29	1	1	1	2	G	10	0.144277
65	29	1	1	1	2	BWF	10	0.15969
66	29	1	1	1	2	B	10	0.115651
67	20	1	1	2	2	BWF	10	0.21694
68	20	1	1	2	2	RWF	10	0.186113
69	20	1	1	2	2	BWF	10	0.0760168
70	27	1	1	2	2	B	10	0.183911
71	27	1	1	2	2	BWF	10	0.106844
72	27	1	1	2	2	BWF	10	0.117853
73	19	2	2	1	2	B	10	0.122257
74	19	2	2	1	2	B	10	0.0870264
75	19	2	2	1	2	G	10	0.126661
76	28	2	2	1	2	BWF	10	0.131139
77	28	2	2	1	2	RWF	10	0.0870264
78	28	2	2	1	2	B	10	0.0870264
79	17	2	2	2	2	BWF	10	0.155286
80	17	2	2	2	2	BWF	10	0.0738148
81	17	2	2	2	2	G	10	0.104642
82	30	2	2	2	2	BWF	10	0.139873
83	30	2	2	2	2	RWF	10	0.135568
84	30	2	2	2	2	BWF	10	0.173217
85	24	2	1	1	2	B	10	0.12671
86	24	2	1	1	2	B	10	0.0824164
87	24	2	1	1	2	G	10	0.0779871
88	31	2	1	1	2	BWF	10	0.0802017
89	31	2	1	1	2	B	10	0.139998
90	31	2	1	1	2	BWF	10	0.120066
91	21	2	1	2	2	BWF	10	0.102348
92	21	2	1	2	2	RWF	10	0.25516
93	21	2	1	2	2	BWF	10	0.166573
94	32	2	1	2	2	B	10	0.0735578
95	32	2	1	2	2	B	10	0.084631
96	32	2	1	2	2	BWF	10	0.108992

## Sheet: L-Lactate
Sample ID	Pen	Conditioning	Source	Rest	Group	Breed	Time	L-lactate (mmol/L)
1	3	1	2	1	1	BWF	1	1.28638
2	3	1	2	1	1	BWF	1	0.729405
3	3	1	2	1	1	B	1	0.523535
4	10	1	2	1	1	BWF	1	0.501312
5	10	1	2	1	1	G	1	0.510202
6	10	1	2	1	1	BWF	1	0.494201
7	1	1	2	2	1	BWF	1	0.443978
8	1	1	2	2	1	G	1	0.510202
9	1	1	2	2	1	BWF	1	0.555092
10	12	1	2	2	1	TAN	1	0.50709
11	12	1	2	2	1	BWF	1	0.495535
12	12	1	2	2	1	B	1	0.496868
13	6	1	1	1	1	BWF	1	0.52398
14	6	1	1	1	1	BWF	1	0.505757
15	6	1	1	1	1	BWF	1	0.539091
16	15	1	1	1	1	BWF	1	0.37642
17	15	1	1	1	1	RWF	1	0.511091
18	15	1	1	1	1	BWF	1	0.526202
19	7	1	1	2	1	BWF	1	0.507535
20	7	1	1	2	1	BWF	1	0.445311
21	7	1	1	2	1	RWF	1	0.553314
22	11	1	1	2	1	BWF	1	0.415088
23	11	1	1	2	1	BWF	1	0.498201
24	11	1	1	2	1	B	1	0.494201
25	4	2	2	1	1	R	1	0.587981
26	4	2	2	1	1	B	1	0.550647
27	4	2	2	1	1	BWF	1	0.531091
28	16	2	2	1	1	BWF	1	0.554203
29	16	2	2	1	1	BWF	1	0.569314
30	16	2	2	1	1	G	1	0.519535
31	2	2	2	2	1	BWF	1	0.503535
32	2	2	2	2	1	BWF	1	0.49109
33	2	2	2	2	1	BWF	1	0.509313
34	14	2	2	2	1	BWF	1	0.498201
35	14	2	2	2	1	BWF	1	0.492868
36	14	2	2	2	1	B	1	1.15586
37	5	2	1	1	1	G	1	0.606566
38	5	2	1	1	1	RWF	1	0.503443
39	5	2	1	1	1	B	1	0.538877
40	9	2	1	1	1	B	1	0.539786
41	9	2	1	1	1	G	1	0.518889
42	9	2	1	1	1	BWF	1	0.49572
43	8	2	1	2	1	BWF	1	0.495266
44	8	2	1	2	1	G	1	0.592029
45	8	2	1	2	1	BWF	1	1.15586
46	13	2	1	2	1	BWF	1	0.503443
47	13	2	1	2	1	BWF	1	0.512528
48	13	2	1	2	1	RWF	1	0.520251
49	18	1	2	1	2	B	1	0.529337
50	18	1	2	1	2	BWF	1	0.48936
51	18	1	2	1	2	BWF	1	0.520251
52	25	1	2	1	2	BWF	1	0.528883
53	25	1	2	1	2	BWF	1	0.580217
54	25	1	2	1	2	BWF	1	0.558412
55	22	1	2	2	2	G	1	0.54978
56	22	1	2	2	2	BWF	1	0.525703
57	22	1	2	2	2	B	1	0.524794
58	26	1	2	2	2	B	1	0.627463
59	26	1	2	2	2	RWF	1	0.587486
60	26	1	2	2	2	RWF	1	0.544783
61	23	1	1	1	2	G	1	0.526611
62	23	1	1	1	2	B	1	0.525703
63	23	1	1	1	2	BWF	1	0.533426
64	29	1	1	1	2	G	1	0.50844
65	29	1	1	1	2	BWF	1	0.506623
66	29	1	1	1	2	B	1	0.53706
67	20	1	1	2	2	BWF	1	0.465737
68	20	1	1	2	2	RWF	1	0.497083
69	20	1	1	2	2	BWF	1	0.509803
70	27	1	1	2	2	B	1	0.498446
71	27	1	1	2	2	BWF	1	0.518434
72	27	1	1	2	2	BWF	1	0.518889
73	19	2	2	1	2	B	1	0.957714
74	19	2	2	1	2	B	1	0.891405
75	19	2	2	1	2	G	1	0.863408
76	28	2	2	1	2	BWF	1	0.886248
77	28	2	2	1	2	RWF	1	0.894352
78	28	2	2	1	2	B	1	0.968028
79	17	2	2	2	2	BWF	1	0.858251
80	17	2	2	2	2	BWF	1	0.937821
81	17	2	2	2	2	G	1	0.855304
82	30	2	2	2	2	BWF	1	0.802257
83	30	2	2	2	2	RWF	1	0.847199
84	30	2	2	2	2	BWF	1	1.33807
85	24	2	1	1	2	B	1	0.867092
86	24	2	1	1	2	B	1	0.53555
87	24	2	1	1	2	G	1	1.06602
88	31	2	1	1	2	BWF	1	0.507553
89	31	2	1	1	2	B	1	0.892879
90	31	2	1	1	2	BWF	1	1.04097
91	21	2	1	2	2	BWF	1	0.946662
92	21	2	1	2	2	RWF	1	0.89951
93	21	2	1	2	2	BWF	1	0.850883
94	32	2	1	2	2	B	1	0.891405
95	32	2	1	2	2	B	1	0.637959
96	32	2	1	2	2	BWF	1	0.889195
1	3	1	2	1	1	BWF	2	0.960661
2	3	1	2	1	1	BWF	2	0.945189
3	3	1	2	1	1	B	2	0.998235
4	10	1	2	1	1	BWF	2	0.90614
5	10	1	2	1	1	G	2	0.95624
6	10	1	2	1	1	BWF	2	0.986447
7	1	1	2	2	1	BWF	2	0.921612
8	1	1	2	2	1	G	2	0.441244
9	1	1	2	2	1	BWF	2	1.05644
10	12	1	2	2	1	TAN	2	1.0476
11	12	1	2	2	1	BWF	2	0.982764
12	12	1	2	2	1	B	2	0.991605
13	6	1	1	1	1	BWF	2	1.62152
14	6	1	1	1	1	BWF	2	1.56322
15	6	1	1	1	1	BWF	2	1.80079
16	15	1	1	1	1	BWF	2	1.05163
17	15	1	1	1	1	RWF	2	1.63609
18	15	1	1	1	1	BWF	2	1.56467
19	7	1	1	2	1	BWF	2	1.51366
20	7	1	1	2	1	BWF	2	1.10119
21	7	1	1	2	1	RWF	2	1.44224
22	11	1	1	2	1	BWF	2	1.66816
23	11	1	1	2	1	BWF	2	1.61714
24	11	1	1	2	1	B	2	1.6084
25	4	2	2	1	1	R	2	1.73083
26	4	2	2	1	1	B	2	0.579403
27	4	2	2	1	1	BWF	2	0.847583
28	16	2	2	1	1	BWF	2	1.23819
29	16	2	2	1	1	BWF	2	1.351
30	16	2	2	1	1	G	2	1.08807
31	2	2	2	2	1	BWF	2	1.58071
32	2	2	2	2	1	BWF	2	1.0735
33	2	2	2	2	1	BWF	2	0.970013
34	14	2	2	2	1	BWF	2	0.755761
35	14	2	2	2	1	BWF	2	0.857786
36	14	2	2	2	1	B	2	1.10119
37	5	2	1	1	1	G	2	1.68419
38	5	2	1	1	1	RWF	2	1.25714
39	5	2	1	1	1	B	2	1.5982
40	9	2	1	1	1	B	2	1.60257
41	9	2	1	1	1	G	2	1.52969
42	9	2	1	1	1	BWF	2	1.2166
43	8	2	1	2	1	BWF	2	1.52386
44	8	2	1	2	1	G	2	1.65795
45	8	2	1	2	1	BWF	2	0.916086
46	13	2	1	2	1	BWF	2	1.53407
47	13	2	1	2	1	BWF	2	1.44224
48	13	2	1	2	1	RWF	2	0.972928
49	18	1	2	1	2	B	2	1.69351
50	18	1	2	1	2	BWF	2	1.78252
51	18	1	2	1	2	BWF	2	1.57433
52	25	1	2	1	2	BWF	2	1.3254
53	25	1	2	1	2	BWF	2	0.854696
54	25	1	2	1	2	BWF	2	0.88487
55	22	1	2	2	2	G	2	1.74028
56	22	1	2	2	2	BWF	2	1.3435
57	22	1	2	2	2	B	2	1.6739
58	26	1	2	2	2	B	2	1.19565
59	26	1	2	2	2	RWF	2	1.83834
60	26	1	2	2	2	RWF	2	1.83533
61	23	1	1	1	2	G	2	1.87154
62	23	1	1	1	2	B	2	1.80365
63	23	1	1	1	2	BWF	2	1.08703
64	29	1	1	1	2	G	2	1.5698
65	29	1	1	1	2	BWF	2	1.95149
66	29	1	1	1	2	B	2	2.02693
67	20	1	1	2	2	BWF	2	1.86399
68	20	1	1	2	2	RWF	2	1.84287
69	20	1	1	2	2	BWF	2	1.68899
70	27	1	1	2	2	B	2	1.84589
71	27	1	1	2	2	BWF	2	1.74933
72	27	1	1	2	2	BWF	2	1.67239
73	19	2	2	1	2	B	2	1.68748
74	19	2	2	1	2	B	2	1.87304
75	19	2	2	1	2	G	2	1.83382
76	28	2	2	1	2	BWF	2	0.95276
77	28	2	2	1	2	RWF	2	1.18057
78	28	2	2	1	2	B	2	0.767194
79	17	2	2	2	2	BWF	2	1.25147
80	17	2	2	2	2	BWF	2	1.01612
81	17	2	2	2	2	G	2	1.80817
82	30	2	2	2	2	BWF	2	1.7614
83	30	2	2	2	2	RWF	2	1.90774
84	30	2	2	2	2	BWF	2	1.76291
85	24	2	1	1	2	B	2	1.27759
86	24	2	1	1	2	B	2	0.752793
87	24	2	1	1	2	G	2	0.712304
88	31	2	1	1	2	BWF	2	0.603295
89	31	2	1	1	2	B	2	0.906963
90	31	2	1	1	2	BWF	2	0.942781
91	21	2	1	2	2	BWF	2	0.74345
92	21	2	1	2	2	RWF	2	0.618868
93	21	2	1	2	2	BWF	2	1.30407
94	32	2	1	2	2	B	2	0.506744
95	32	2	1	2	2	B	2	0.656242
96	32	2	1	2	2	BWF	2	0.942781
7	1	1	2	2	1	BWF	3	0.696731
8	1	1	2	2	1	G	3	0.380605
9	1	1	2	2	1	BWF	3	0.752793
10	12	1	2	2	1	TAN	3	1.78059
11	12	1	2	2	1	BWF	3	0.609524
12	12	1	2	2	1	B	3	1.95345
19	7	1	1	2	1	BWF	3	1.85067
20	7	1	1	2	1	BWF	3	0.74345
21	7	1	1	2	1	RWF	3	1.57815
22	11	1	1	2	1	BWF	3	0.626654
23	11	1	1	2	1	BWF	3	1.13588
24	11	1	1	2	1	B	3	1.57192
31	2	2	2	2	1	BWF	3	1.07671
32	2	2	2	2	1	BWF	3	1.08449
33	2	2	2	2	1	BWF	3	1.04868
34	14	2	2	2	1	BWF	3	0.735663
35	14	2	2	2	1	BWF	3	0.584608
36	14	2	2	2	1	B	3	1.15457
43	8	2	1	2	1	BWF	3	1.18883
44	8	2	1	2	1	G	3	0.72009
45	8	2	1	2	1	BWF	3	1.15457
46	13	2	1	2	1	BWF	3	1.14678
47	13	2	1	2	1	BWF	3	1.15924
48	13	2	1	2	1	RWF	3	1.43644
55	22	1	2	2	2	G	3	1.05185
56	22	1	2	2	2	BWF	3	0.897878
57	22	1	2	2	2	B	3	1.67656
58	26	1	2	2	2	B	3	2.0197
59	26	1	2	2	2	RWF	3	1.79534
60	26	1	2	2	2	RWF	3	1.58564
67	20	1	1	2	2	BWF	3	1.57831
68	20	1	1	2	2	RWF	3	1.58417
69	20	1	1	2	2	BWF	3	1.71762
70	27	1	1	2	2	B	3	1.66776
71	27	1	1	2	2	BWF	3	1.96985
72	27	1	1	2	2	BWF	3	2.15462
79	17	2	2	2	2	BWF	3	0.911076
80	17	2	2	2	2	BWF	3	0.389023
81	17	2	2	2	2	G	3	1.66776
82	30	2	2	2	2	BWF	3	0.672046
83	30	2	2	2	2	RWF	3	1.29528
84	30	2	2	2	2	BWF	3	1.54604
91	21	2	1	2	2	BWF	3	0.850952
92	21	2	1	2	2	RWF	3	1.22343
93	21	2	1	2	2	BWF	3	0.958002
94	32	2	1	2	2	B	3	0.5386
95	32	2	1	2	2	B	3	0.760032
96	32	2	1	2	2	BWF	3	1.43166
1	3	1	2	1	1	BWF	4	1.26595
2	3	1	2	1	1	BWF	4	1.85106
3	3	1	2	1	1	B	4	1.79241
4	10	1	2	1	1	BWF	4	1.44193
5	10	1	2	1	1	G	4	1.12078
6	10	1	2	1	1	BWF	4	1.06798
7	1	1	2	2	1	BWF	4	1.88039
8	1	1	2	2	1	G	4	0.513593
9	1	1	2	2	1	BWF	4	0.581127
10	12	1	2	2	1	TAN	4	0.86415
11	12	1	2	2	1	BWF	4	0.915475
12	12	1	2	2	1	B	4	1.54751
13	6	1	1	1	1	BWF	4	0.493093
14	6	1	1	1	1	BWF	4	0.843852
15	6	1	1	1	1	BWF	4	1.99206
16	15	1	1	1	1	BWF	4	1.31903
17	15	1	1	1	1	RWF	4	1.7927
18	15	1	1	1	1	BWF	4	0.981758
19	7	1	1	2	1	BWF	4	0.782394
20	7	1	1	2	1	BWF	4	0.463114
21	7	1	1	2	1	RWF	4	1.42096
22	11	1	1	2	1	BWF	4	0.966768
23	11	1	1	2	1	BWF	4	1.17662
24	11	1	1	2	1	B	4	1.28755
25	4	2	2	1	1	R	4	1.32202
26	4	2	2	1	1	B	4	0.815372
27	4	2	2	1	1	BWF	4	1.27705
28	16	2	2	1	1	BWF	4	1.61282
29	16	2	2	1	1	BWF	4	0.842353
30	16	2	2	1	1	G	4	0.65798
31	2	2	2	2	1	BWF	4	0.741922
32	2	2	2	2	1	BWF	4	1.10317
33	2	2	2	2	1	BWF	4	0.917302
34	14	2	2	2	1	BWF	4	1.47342
35	14	2	2	2	1	BWF	4	0.622005
36	14	2	2	2	1	B	4	0.71644
37	5	2	1	1	1	G	4	1.74174
38	5	2	1	1	1	RWF	4	1.51539
39	5	2	1	1	1	B	4	1.73574
40	9	2	1	1	1	B	4	1.32053
41	9	2	1	1	1	G	4	1.85866
42	9	2	1	1	1	BWF	4	1.74773
43	8	2	1	2	1	BWF	4	1.12416
44	8	2	1	2	1	G	4	0.747918
45	8	2	1	2	1	BWF	4	1.65779
46	13	2	1	2	1	BWF	4	1.0657
47	13	2	1	2	1	BWF	4	1.15564
48	13	2	1	2	1	RWF	4	1.3535
49	18	1	2	1	2	B	4	2.01558
50	18	1	2	1	2	BWF	4	1.52283
51	18	1	2	1	2	BWF	4	1.68559
52	25	1	2	1	2	BWF	4	1.94092
53	25	1	2	1	2	BWF	4	0.989754
54	25	1	2	1	2	BWF	4	1.03007
55	22	1	2	2	2	G	4	1.23912
56	22	1	2	2	2	BWF	4	1.43324
57	22	1	2	2	2	B	4	1.76771
58	26	1	2	2	2	B	4	1.19731
59	26	1	2	2	2	RWF	4	0.888216
60	26	1	2	2	2	RWF	4	1.53925
61	23	1	1	1	2	G	4	1.51835
62	23	1	1	1	2	B	4	1.61989
63	23	1	1	1	2	BWF	4	1.56016
64	29	1	1	1	2	G	4	1.77219
65	29	1	1	1	2	BWF	4	1.814
66	29	1	1	1	2	B	4	1.3541
67	20	1	1	2	2	BWF	4	1.61242
68	20	1	1	2	2	RWF	4	1.68111
69	20	1	1	2	2	BWF	4	1.81848
70	27	1	1	2	2	B	4	1.62437
71	27	1	1	2	2	BWF	4	1.45265
72	27	1	1	2	2	BWF	4	1.73636
73	19	2	2	1	2	B	4	0.582109
74	19	2	2	1	2	B	4	1.35708
75	19	2	2	1	2	G	4	1.79608
76	28	2	2	1	2	BWF	4	1.29138
77	28	2	2	1	2	RWF	4	0.909121
78	28	2	2	1	2	B	4	1.71844
79	17	2	2	2	2	BWF	4	1.15699
80	17	2	2	2	2	BWF	4	0.410391
81	17	2	2	2	2	G	4	2.20223
82	30	2	2	2	2	BWF	4	1.38545
83	30	2	2	2	2	RWF	4	1.6617
84	30	2	2	2	2	BWF	4	1.62437
85	24	2	1	1	2	B	4	1.02182
86	24	2	1	1	2	B	4	0.750481
87	24	2	1	1	2	G	4	1.09762
88	31	2	1	1	2	BWF	4	1.20979
89	31	2	1	1	2	B	4	1.28407
90	31	2	1	1	2	BWF	4	0.836886
91	21	2	1	2	2	BWF	4	0.993022
92	21	2	1	2	2	RWF	4	0.750481
93	21	2	1	2	2	BWF	4	1.17038
94	32	2	1	2	2	B	4	1.04911
95	32	2	1	2	2	B	4	0.645885
96	32	2	1	2	2	BWF	4	1.01424
1	3	1	2	1	1	BWF	5	1.20676
2	3	1	2	1	1	BWF	5	0.885395
3	3	1	2	1	1	B	5	0.91268
4	10	1	2	1	1	BWF	5	0.623147
5	10	1	2	1	1	G	5	1.87375
6	10	1	2	1	1	BWF	5	0.861141
7	1	1	2	2	1	BWF	5	1.13097
8	1	1	2	2	1	G	5	0.194153
9	1	1	2	2	1	BWF	5	0.788378
10	12	1	2	2	1	TAN	5	0.450337
11	12	1	2	2	1	BWF	5	0.394249
12	12	1	2	2	1	B	5	0.418503
13	6	1	1	1	1	BWF	5	0.871752
14	6	1	1	1	1	BWF	5	0.689846
15	6	1	1	1	1	BWF	5	2.18299
16	15	1	1	1	1	BWF	5	0.79141
17	15	1	1	1	1	RWF	5	0.93845
18	15	1	1	1	1	BWF	5	0.564028
19	7	1	1	2	1	BWF	5	0.447305
20	7	1	1	2	1	BWF	5	0.498845
21	7	1	1	2	1	RWF	5	1.43718
22	11	1	1	2	1	BWF	5	0.43821
23	11	1	1	2	1	BWF	5	0.706521
24	11	1	1	2	1	B	5	0.832339
25	4	2	2	1	1	R	5	0.744268
26	4	2	2	1	1	B	5	0.395159
27	4	2	2	1	1	BWF	5	0.503039
28	16	2	2	1	1	BWF	5	0.691827
29	16	2	2	1	1	BWF	5	0.425126
30	16	2	2	1	1	G	5	0.443106
31	2	2	2	2	1	BWF	5	0.444604
32	2	2	2	2	1	BWF	5	0.326237
33	2	2	2	2	1	BWF	5	1.03494
34	14	2	2	2	1	BWF	5	1.13084
35	14	2	2	2	1	BWF	5	0.660362
36	14	2	2	2	1	B	5	0.714302
37	5	2	1	1	1	G	5	1.98188
38	5	2	1	1	1	RWF	5	0.964522
39	5	2	1	1	1	B	5	1.68671
40	9	2	1	1	1	B	5	0.958528
41	9	2	1	1	1	G	5	1.19676
42	9	2	1	1	1	BWF	5	0.772736
43	8	2	1	2	1	BWF	5	1.16979
44	8	2	1	2	1	G	5	0.552483
45	8	2	1	2	1	BWF	5	0.534503
46	13	2	1	2	1	BWF	5	0.862636
47	13	2	1	2	1	BWF	5	0.775733
48	13	2	1	2	1	RWF	5	1.62378
49	18	1	2	1	2	B	5	0.73378
50	18	1	2	1	2	BWF	5	0.597433
51	18	1	2	1	2	BWF	5	1.89498
52	25	1	2	1	2	BWF	5	0.771238
53	25	1	2	1	2	BWF	5	0.750262
54	25	1	2	1	2	BWF	5	1.78111
55	22	1	2	2	2	G	5	0.76974
56	22	1	2	2	2	BWF	5	0.988495
57	22	1	2	2	2	B	5	1.57134
58	26	1	2	2	2	B	5	0.703814
59	26	1	2	2	2	RWF	5	1.42001
60	26	1	2	2	2	RWF	5	0.76042
61	23	1	1	1	2	G	5	1.68272
62	23	1	1	1	2	B	5	1.3349
63	23	1	1	1	2	BWF	5	0.730712
64	29	1	1	1	2	G	5	1.06204
65	29	1	1	1	2	BWF	5	1.95258
66	29	1	1	1	2	B	5	1.5208
67	20	1	1	2	2	BWF	5	1.79066
68	20	1	1	2	2	RWF	5	0.96609
69	20	1	1	2	2	BWF	5	0.744205
70	27	1	1	2	2	B	5	0.949599
71	27	1	1	2	2	BWF	5	1.15499
72	27	1	1	2	2	BWF	5	0.805674
73	19	2	2	1	2	B	5	0.895627
74	19	2	2	1	2	B	5	0.552305
75	19	2	2	1	2	G	5	1.40836
76	28	2	2	1	2	BWF	5	0.65875
77	28	2	2	1	2	RWF	5	0.651254
78	28	2	2	1	2	B	5	0.957095
79	17	2	2	2	2	BWF	5	1.84464
80	17	2	2	2	2	BWF	5	0.892628
81	17	2	2	2	2	G	5	0.972087
82	30	2	2	2	2	BWF	5	0.795179
83	30	2	2	2	2	RWF	5	0.558302
84	30	2	2	2	2	BWF	5	0.801176
85	24	2	1	1	2	B	5	0.976585
86	24	2	1	1	2	B	5	0.642258
87	24	2	1	1	2	G	5	1.7277
88	31	2	1	1	2	BWF	5	1.67822
89	31	2	1	1	2	B	5	0.646756
90	31	2	1	1	2	BWF	5	0.738208
91	21	2	1	2	2	BWF	5	0.711222
92	21	2	1	2	2	RWF	5	0.655751
93	21	2	1	2	2	BWF	5	0.44586
94	32	2	1	2	2	B	5	0.532815
95	32	2	1	2	2	B	5	0.495334
96	32	2	1	2	2	BWF	5	0.645257
1	3	1	2	1	1	BWF	6	1.25449
2	3	1	2	1	1	BWF	6	1.67656
3	3	1	2	1	1	B	6	1.3714
4	10	1	2	1	1	BWF	6	0.463486
5	10	1	2	1	1	G	6	1.86483
6	10	1	2	1	1	BWF	6	1.19224
7	1	1	2	2	1	BWF	6	0.92655
8	1	1	2	2	1	G	6	0.257004
9	1	1	2	2	1	BWF	6	0.513588
10	12	1	2	2	1	TAN	6	1.24842
11	12	1	2	2	1	BWF	6	0.24334
12	12	1	2	2	1	B	6	0.659339
13	6	1	1	1	1	BWF	6	0.911368
14	6	1	1	1	1	BWF	6	0.928068
15	6	1	1	1	1	BWF	6	1.22716
16	15	1	1	1	1	BWF	6	0.735251
17	15	1	1	1	1	RWF	6	0.93566
18	15	1	1	1	1	BWF	6	0.846083
19	7	1	1	2	1	BWF	6	0.452858
20	7	1	1	2	1	BWF	6	0.568244
21	7	1	1	2	1	RWF	6	0.72766
22	11	1	1	2	1	BWF	6	0.440712
23	11	1	1	2	1	BWF	6	0.713996
24	11	1	1	2	1	B	6	0.82331
25	4	2	2	1	1	R	6	0.578872
26	4	2	2	1	1	B	6	0.335953
27	4	2	2	1	1	BWF	6	0.439194
28	16	2	2	1	1	BWF	6	0.586463
29	16	2	2	1	1	BWF	6	0.452858
30	16	2	2	1	1	G	6	0.334435
31	2	2	2	2	1	BWF	6	0.460609
32	2	2	2	2	1	BWF	6	0.39061
33	2	2	2	2	1	BWF	6	0.646699
34	14	2	2	2	1	BWF	6	0.428566
35	14	2	2	2	1	BWF	6	0.396683
36	14	2	2	2	1	B	6	0.53788
37	5	2	1	1	1	G	6	0.769741
38	5	2	1	1	1	RWF	6	0.650565
39	5	2	1	1	1	B	6	0.807939
40	9	2	1	1	1	B	6	0.497774
41	9	2	1	1	1	G	6	1.77816
42	9	2	1	1	1	BWF	6	1.79649
43	8	2	1	2	1	BWF	6	1.75371
44	8	2	1	2	1	G	6	0.364847
45	8	2	1	2	1	BWF	6	0.425963
46	13	2	1	2	1	BWF	6	0.505414
47	13	2	1	2	1	BWF	6	0.355679
48	13	2	1	2	1	RWF	6	1.82247
49	18	1	2	1	2	B	6	1.1563
50	18	1	2	1	2	BWF	6	1.70176
51	18	1	2	1	2	BWF	6	1.39465
52	25	1	2	1	2	BWF	6	1.20367
53	25	1	2	1	2	BWF	6	0.525277
54	25	1	2	1	2	BWF	6	0.308314
55	22	1	2	2	2	G	6	0.63987
56	22	1	2	2	2	BWF	6	0.742239
57	22	1	2	2	2	B	6	0.707097
58	26	1	2	2	2	B	6	1.85608
59	26	1	2	2	2	RWF	6	0.807939
60	26	1	2	2	2	RWF	6	0.563474
61	23	1	1	1	2	G	6	0.70557
62	23	1	1	1	2	B	6	0.751407
63	23	1	1	1	2	BWF	6	0.75599
64	29	1	1	1	2	G	6	0.896558
65	29	1	1	1	2	BWF	6	0.587921
66	29	1	1	1	2	B	6	1.74454
67	20	1	1	2	2	BWF	6	1.8683
68	20	1	1	2	2	RWF	6	2.04249
69	20	1	1	2	2	BWF	6	0.390821
70	27	1	1	2	2	B	6	0.424435
71	27	1	1	2	2	BWF	6	0.801827
72	27	1	1	2	2	BWF	6	0.38471
73	19	2	2	1	2	B	6	0.791164
74	19	2	2	1	2	B	6	0.965745
75	19	2	2	1	2	G	6	1.35818
76	28	2	2	1	2	BWF	6	1.05826
77	28	2	2	1	2	RWF	6	0.439019
78	28	2	2	1	2	B	6	0.879201
79	17	2	2	2	2	BWF	6	0.567343
80	17	2	2	2	2	BWF	6	0.524071
81	17	2	2	2	2	G	6	0.644934
82	30	2	2	2	2	BWF	6	0.525563
83	30	2	2	2	2	RWF	6	0.57928
84	30	2	2	2	2	BWF	6	1.69242
85	24	2	1	1	2	B	6	0.60017
86	24	2	1	1	2	B	6	0.710588
87	24	2	1	1	2	G	6	0.909043
88	31	2	1	1	2	BWF	6	0.794148
89	31	2	1	1	2	B	6	0.525223
90	31	2	1	1	2	BWF	6	1.28357
91	21	2	1	2	2	BWF	6	0.568835
92	21	2	1	2	2	RWF	6	0.995588
93	21	2	1	2	2	BWF	6	0.5375
94	32	2	1	2	2	B	6	0.706112
95	32	2	1	2	2	B	6	0.573311
96	32	2	1	2	2	BWF	6	0.852342
1	3	1	2	1	1	BWF	7	0.84642
2	3	1	2	1	1	BWF	7	1.11369
3	3	1	2	1	1	B	7	1.33665
4	10	1	2	1	1	BWF	7	0.862142
5	10	1	2	1	1	G	7	0.865
6	10	1	2	1	1	BWF	7	1.29949
7	1	1	2	2	1	BWF	7	.
8	1	1	2	2	1	G	7	.
9	1	1	2	2	1	BWF	7	.
10	12	1	2	2	1	TAN	7	.
11	12	1	2	2	1	BWF	7	.
12	12	1	2	2	1	B	7	.
13	6	1	1	1	1	BWF	7	0.756378
14	6	1	1	1	1	BWF	7	0.88358
15	6	1	1	1	1	BWF	7	1.33093
16	15	1	1	1	1	BWF	7	0.707784
17	15	1	1	1	1	RWF	7	1.28234
18	15	1	1	1	1	BWF	7	1.24661
19	7	1	1	2	1	BWF	7	.
20	7	1	1	2	1	BWF	7	.
21	7	1	1	2	1	RWF	7	.
22	11	1	1	2	1	BWF	7	.
23	11	1	1	2	1	BWF	7	.
24	11	1	1	2	1	B	7	.
25	4	2	2	1	1	R	7	0.623458
26	4	2	2	1	1	B	7	0.461954
27	4	2	2	1	1	BWF	7	0.314742
28	16	2	2	1	1	BWF	7	0.553425
29	16	2	2	1	1	BWF	7	0.287586
30	16	2	2	1	1	G	7	0.35619
31	2	2	2	2	1	BWF	7	.
32	2	2	2	2	1	BWF	7	.
33	2	2	2	2	1	BWF	7	.
34	14	2	2	2	1	BWF	7	.
35	14	2	2	2	1	BWF	7	.
36	14	2	2	2	1	B	7	.
37	5	2	1	1	1	G	7	0.642039
38	5	2	1	1	1	RWF	7	0.534845
39	5	2	1	1	1	B	7	0.586298
40	9	2	1	1	1	B	7	0.63918
41	9	2	1	1	1	G	7	1.10797
42	9	2	1	1	1	BWF	7	0.777817
43	8	2	1	2	1	BWF	7	.
44	8	2	1	2	1	G	7	.
45	8	2	1	2	1	BWF	7	.
46	13	2	1	2	1	BWF	7	.
47	13	2	1	2	1	BWF	7	.
48	13	2	1	2	1	RWF	7	.
49	18	1	2	1	2	B	7	0.643468
50	18	1	2	1	2	BWF	7	0.965047
51	18	1	2	1	2	BWF	7	0.88501
52	25	1	2	1	2	BWF	7	0.346185
53	25	1	2	1	2	BWF	7	0.722076
54	25	1	2	1	2	BWF	7	0.399067
55	22	1	2	2	2	G	7	0.75209
56	22	1	2	2	2	BWF	7	0.461954
57	22	1	2	2	2	B	7	1.60106
58	26	1	2	2	2	B	7	0.523411
59	26	1	2	2	2	RWF	7	1.12226
60	26	1	2	2	2	RWF	7	0.389063
61	23	1	1	1	2	G	7	1.40388
62	23	1	1	1	2	B	7	1.41941
63	23	1	1	1	2	BWF	7	0.693692
64	29	1	1	1	2	G	7	0.555325
65	29	1	1	1	2	BWF	7	1.3827
66	29	1	1	1	2	B	7	1.33611
67	20	1	1	2	2	BWF	7	1.06643
68	20	1	1	2	2	RWF	7	0.64004
69	20	1	1	2	2	BWF	7	0.541206
70	27	1	1	2	2	B	7	1.13421
71	27	1	1	2	2	BWF	7	0.710635
72	27	1	1	2	2	BWF	7	0.661218
73	19	2	2	1	2	B	7	0.799585
74	19	2	2	1	2	B	7	0.709223
75	19	2	2	1	2	G	7	1.00713
76	28	2	2	1	2	BWF	7	0.599094
77	28	2	2	1	2	RWF	7	0.450844
78	28	2	2	1	2	B	7	0.936539
79	17	2	2	2	2	BWF	7	0.66969
80	17	2	2	2	2	BWF	7	0.285652
81	17	2	2	2	2	G	7	0.517204
82	30	2	2	2	2	BWF	7	0.596271
83	30	2	2	2	2	RWF	7	0.697928
84	30	2	2	2	2	BWF	7	1.25139
85	24	2	1	1	2	B	7	0.868768
86	24	2	1	1	2	B	7	0.354835
87	24	2	1	1	2	G	7	0.850413
88	31	2	1	1	2	BWF	7	0.63298
89	31	2	1	1	2	B	7	0.69228
90	31	2	1	1	2	BWF	7	0.599094
91	21	2	1	2	2	BWF	7	0.599094
92	21	2	1	2	2	RWF	7	0.553913
93	21	2	1	2	2	BWF	7	0.466375
94	32	2	1	2	2	B	7	0.400016
95	32	2	1	2	2	B	7	0.813704
96	32	2	1	2	2	BWF	7	0.535559
1	3	1	2	1	1	BWF	8	0.543469
2	3	1	2	1	1	BWF	8	1.0314
3	3	1	2	1	1	B	8	1.81627
4	10	1	2	1	1	BWF	8	1.31938
5	10	1	2	1	1	G	8	1.11645
6	10	1	2	1	1	BWF	8	0.798625
7	1	1	2	2	1	BWF	8	0.926949
8	1	1	2	2	1	G	8	1.12988
9	1	1	2	2	1	BWF	8	1.73867
10	12	1	2	2	1	TAN	8	0.759829
11	12	1	2	2	1	BWF	8	1.79836
12	12	1	2	2	1	B	8	1.64915
13	6	1	1	1	1	BWF	8	0.531189
14	6	1	1	1	1	BWF	8	0.508921
15	6	1	1	1	1	BWF	8	0.715518
16	15	1	1	1	1	BWF	8	0.365417
17	15	1	1	1	1	RWF	8	0.526241
18	15	1	1	1	1	BWF	8	0.541086
19	7	1	1	2	1	BWF	8	0.339438
20	7	1	1	2	1	BWF	8	0.341913
21	7	1	1	2	1	RWF	8	0.689539
22	11	1	1	2	1	BWF	8	0.500262
23	11	1	1	2	1	BWF	8	0.553457
24	11	1	1	2	1	B	8	0.606653
25	4	2	2	1	1	R	8	0.482942
26	4	2	2	1	1	B	8	0.713044
27	4	2	2	1	1	BWF	8	0.609127
28	16	2	2	1	1	BWF	8	0.49655
29	16	2	2	1	1	BWF	8	0.312222
30	16	2	2	1	1	G	8	0.336964
31	2	2	2	2	1	BWF	8	0.319645
32	2	2	2	2	1	BWF	8	0.355521
33	2	2	2	2	1	BWF	8	0.442118
34	14	2	2	2	1	BWF	8	0.246656
35	14	2	2	2	1	BWF	8	0.433458
36	14	2	2	2	1	B	8	0.502736
37	5	2	1	1	1	G	8	1.22892
38	5	2	1	1	1	RWF	8	0.69325
39	5	2	1	1	1	B	8	0.925825
40	9	2	1	1	1	B	8	0.621498
41	9	2	1	1	1	G	8	0.809538
42	9	2	1	1	1	BWF	8	0.327067
43	8	2	1	2	1	BWF	8	0.525004
44	8	2	1	2	1	G	8	0.477994
45	8	2	1	2	1	BWF	8	0.669745
46	13	2	1	2	1	BWF	8	0.935722
47	13	2	1	2	1	BWF	8	0.413665
48	13	2	1	2	1	RWF	8	1.38355
49	18	1	2	1	2	B	8	0.84271
50	18	1	2	1	2	BWF	8	0.82663
51	18	1	2	1	2	BWF	8	0.679437
52	25	1	2	1	2	BWF	8	0.268779
53	25	1	2	1	2	BWF	8	0.271253
54	25	1	2	1	2	BWF	8	0.744993
55	22	1	2	2	2	G	8	0.631197
56	22	1	2	2	2	BWF	8	0.554508
57	22	1	2	2	2	B	8	1.45746
58	26	1	2	2	2	B	8	0.543375
59	26	1	2	2	2	RWF	8	0.592852
60	26	1	2	2	2	RWF	8	0.695517
61	23	1	1	1	2	G	8	1.11607
62	23	1	1	1	2	B	8	1.43396
63	23	1	1	1	2	BWF	8	1.1841
64	29	1	1	1	2	G	8	0.747467
65	29	1	1	1	2	BWF	8	1.15936
66	29	1	1	1	2	B	8	0.852606
67	20	1	1	2	2	BWF	8	1.53167
68	20	1	1	2	2	RWF	8	0.534717
69	20	1	1	2	2	BWF	8	0.555745
70	27	1	1	2	2	B	8	1.38572
71	27	1	1	2	2	BWF	8	1.12473
72	27	1	1	2	2	BWF	8	0.935479
73	19	2	2	1	2	B	8	0.521111
74	19	2	2	1	2	B	8	0.503794
75	19	2	2	1	2	G	8	0.989904
76	28	2	2	1	2	BWF	8	0.540902
77	28	2	2	1	2	RWF	8	0.573061
78	28	2	2	1	2	B	8	0.623775
79	17	2	2	2	2	BWF	8	0.566877
80	17	2	2	2	2	BWF	8	0.34052
81	17	2	2	2	2	G	8	0.731387
82	30	2	2	2	2	BWF	8	0.438237
83	30	2	2	2	2	RWF	8	0.650987
84	30	2	2	2	2	BWF	8	0.999799
85	24	2	1	1	2	B	8	0.675174
86	24	2	1	1	2	B	8	0.189651
87	24	2	1	1	2	G	8	0.284388
88	31	2	1	1	2	BWF	8	0.501491
89	31	2	1	1	2	B	8	0.418597
90	31	2	1	1	2	BWF	8	1.49359
91	21	2	1	2	2	BWF	8	0.488333
92	21	2	1	2	2	RWF	8	0.493597
93	21	2	1	2	2	BWF	8	0.529123
94	32	2	1	2	2	B	8	0.484386
95	32	2	1	2	2	B	8	0.387018
96	32	2	1	2	2	BWF	8	0.435702
1	3	1	2	1	1	BWF	9	0.375176
2	3	1	2	1	1	BWF	9	0.773858
3	3	1	2	1	1	B	9	0.754121
4	10	1	2	1	1	BWF	9	0.901488
5	10	1	2	1	1	G	9	0.797542
6	10	1	2	1	1	BWF	9	0.848857
7	1	1	2	2	1	BWF	9	0.787016
8	1	1	2	2	1	G	9	0.471228
9	1	1	2	2	1	BWF	9	0.371229
10	12	1	2	2	1	TAN	9	0.560701
11	12	1	2	2	1	BWF	9	1.10938
12	12	1	2	2	1	B	9	0.859383
13	6	1	1	1	1	BWF	9	0.460702
14	6	1	1	1	1	BWF	9	0.327808
15	6	1	1	1	1	BWF	9	0.730437
16	15	1	1	1	1	BWF	9	0.315966
17	15	1	1	1	1	RWF	9	1.14491
18	15	1	1	1	1	BWF	9	0.698858
19	7	1	1	2	1	BWF	9	0.759384
20	7	1	1	2	1	BWF	9	0.373861
21	7	1	1	2	1	RWF	9	1.03701
22	11	1	1	2	1	BWF	9	0.860699
23	11	1	1	2	1	BWF	9	0.975172
24	11	1	1	2	1	B	9	1.46333
25	4	2	2	1	1	R	9	0.625064
26	4	2	2	1	1	B	9	0.342579
27	4	2	2	1	1	BWF	9	0.46672
28	16	2	2	1	1	BWF	9	0.31471
29	16	2	2	1	1	BWF	9	0.422384
30	16	2	2	1	1	G	9	0.341312
31	2	2	2	2	1	BWF	9	0.473054
32	2	2	2	2	1	BWF	9	0.384381
33	2	2	2	2	1	BWF	9	0.758073
34	14	2	2	2	1	BWF	9	0.25644
35	14	2	2	2	1	BWF	9	0.371714
36	14	2	2	2	1	B	9	0.490789
37	5	2	1	1	1	G	9	0.569327
38	5	2	1	1	1	RWF	9	0.356513
39	5	2	1	1	1	B	9	0.808743
40	9	2	1	1	1	B	9	1.24324
41	9	2	1	1	1	G	9	1.09503
42	9	2	1	1	1	BWF	9	0.293175
43	8	2	1	2	1	BWF	9	0.364113
44	8	2	1	2	1	G	9	0.313443
45	8	2	1	2	1	BWF	9	0.327378
46	13	2	1	2	1	BWF	9	0.803676
47	13	2	1	2	1	BWF	9	0.326111
48	13	2	1	2	1	RWF	9	1.19384
49	18	1	2	1	2	B	9	0.170301
50	18	1	2	1	2	BWF	9	1.1989
51	18	1	2	1	2	BWF	9	0.740339
52	25	1	2	1	2	BWF	9	0.383115
53	25	1	2	1	2	BWF	9	0.830278
54	25	1	2	1	2	BWF	9	1.22804
55	22	1	2	2	2	G	9	0.289375
56	22	1	2	2	2	BWF	9	0.445186
57	22	1	2	2	2	B	9	1.11403
58	26	1	2	2	2	B	9	0.701069
59	26	1	2	2	2	RWF	9	0.804943
60	26	1	2	2	2	RWF	9	0.518657
61	23	1	1	1	2	G	9	1.55561
62	23	1	1	1	2	B	9	1.18019
63	23	1	1	1	2	BWF	9	0.750765
64	29	1	1	1	2	G	9	0.736623
65	29	1	1	1	2	BWF	9	1.42319
66	29	1	1	1	2	B	9	1.33576
67	20	1	1	2	2	BWF	9	1.32676
68	20	1	1	2	2	RWF	9	1.37433
69	20	1	1	2	2	BWF	9	0.995048
70	27	1	1	2	2	B	9	1.27276
71	27	1	1	2	2	BWF	9	1.42061
72	27	1	1	2	2	BWF	9	1.46176
73	19	2	2	1	2	B	9	2.08532
74	19	2	2	1	2	B	9	1.04005
75	19	2	2	1	2	G	9	0.892192
76	28	2	2	1	2	BWF	9	0.803479
77	28	2	2	1	2	RWF	9	0.852336
78	28	2	2	1	2	B	9	1.42447
79	17	2	2	2	2	BWF	9	0.987334
80	17	2	2	2	2	BWF	9	0.924335
81	17	2	2	2	2	G	9	0.682623
82	30	2	2	2	2	BWF	9	0.421626
83	30	2	2	2	2	RWF	9	0.858764
84	30	2	2	2	2	BWF	9	1.36919
85	24	2	1	1	2	B	9	0.39077
86	24	2	1	1	2	B	9	1.16347
87	24	2	1	1	2	G	9	0.912763
88	31	2	1	1	2	BWF	9	0.563053
89	31	2	1	1	2	B	9	0.663338
90	31	2	1	1	2	BWF	9	0.507768
91	21	2	1	2	2	BWF	9	0.515482
92	21	2	1	2	2	RWF	9	0.70448
93	21	2	1	2	2	BWF	9	0.608053
94	32	2	1	2	2	B	9	0.455055
95	32	2	1	2	2	B	9	0.407484
96	32	2	1	2	2	BWF	9	0.227486
1	3	1	2	1	1	BWF	10	1.0055
2	3	1	2	1	1	BWF	10	1.11266
3	3	1	2	1	1	B	10	1.10351
4	10	1	2	1	1	BWF	10	0.616072
5	10	1	2	1	1	G	10	1.32567
6	10	1	2	1	1	BWF	10	0.734992
7	1	1	2	2	1	BWF	10	1.293
8	1	1	2	2	1	G	10	0.870901
9	1	1	2	2	1	BWF	10	0.369084
10	12	1	2	2	1	TAN	10	0.954537
11	12	1	2	2	1	BWF	10	0.285448
12	12	1	2	2	1	B	10	0.889197
13	6	1	1	1	1	BWF	10	0.669652
14	6	1	1	1	1	BWF	10	0.714083
15	6	1	1	1	1	BWF	10	0.695788
16	15	1	1	1	1	BWF	10	0.41613
17	15	1	1	1	1	RWF	10	1.34527
18	15	1	1	1	1	BWF	10	0.609538
19	7	1	1	2	1	BWF	10	0.516754
20	7	1	1	2	1	BWF	10	0.681413
21	7	1	1	2	1	RWF	10	0.634368
22	11	1	1	2	1	BWF	10	0.872208
23	11	1	1	2	1	BWF	10	0.821242
24	11	1	1	2	1	B	10	0.893117
25	4	2	2	1	1	R	10	0.473629
26	4	2	2	1	1	B	10	0.503686
27	4	2	2	1	1	BWF	10	0.589936
28	16	2	2	1	1	BWF	10	0.284141
29	16	2	2	1	1	BWF	10	0.644822
30	16	2	2	1	1	G	10	0.41613
31	2	2	2	2	1	BWF	10	1.2734
32	2	2	2	2	1	BWF	10	0.561186
33	2	2	2	2	1	BWF	10	0.804254
34	14	2	2	2	1	BWF	10	0.438345
35	14	2	2	2	1	BWF	10	1.09175
36	14	2	2	2	1	B	10	0.583402
37	5	2	1	1	1	G	10	0.879234
38	5	2	1	1	1	RWF	10	0.52141
39	5	2	1	1	1	B	10	1.18487
40	9	2	1	1	1	B	10	0.545017
41	9	2	1	1	1	G	10	1.20724
42	9	2	1	1	1	BWF	10	0.335044
43	8	2	1	2	1	BWF	10	0.682928
44	8	2	1	2	1	G	10	0.73511
45	8	2	1	2	1	BWF	10	0.520168
46	13	2	1	2	1	BWF	10	0.733868
47	13	2	1	2	1	BWF	10	0.602169
48	13	2	1	2	1	RWF	10	0.757474
49	18	1	2	1	2	B	10	0.991053
50	18	1	2	1	2	BWF	10	1.16872
51	18	1	2	1	2	BWF	10	0.966204
52	25	1	2	1	2	BWF	10	0.403378
53	25	1	2	1	2	BWF	10	0.630745
54	25	1	2	1	2	BWF	10	0.885446
55	22	1	2	2	2	G	10	0.479167
56	22	1	2	2	2	BWF	10	0.8929
57	22	1	2	2	2	B	10	1.22215
58	26	1	2	2	2	B	10	0.31268
59	26	1	2	2	2	RWF	10	0.942598
60	26	1	2	2	2	RWF	10	1.21221
61	23	1	1	1	2	G	10	1.23954
62	23	1	1	1	2	B	10	1.15257
63	23	1	1	1	2	BWF	10	0.568623
64	29	1	1	1	2	G	10	0.79102
65	29	1	1	1	2	BWF	10	1.0979
66	29	1	1	1	2	B	10	1.1886
67	20	1	1	2	2	BWF	10	1.16003
68	20	1	1	2	2	RWF	10	1.14636
69	20	1	1	2	2	BWF	10	0.579805
70	27	1	1	2	2	B	10	0.904082
71	27	1	1	2	2	BWF	10	1.15754
72	27	1	1	2	2	BWF	10	0.609624
73	19	2	2	1	2	B	10	0.45027
74	19	2	2	1	2	B	10	0.753959
75	19	2	2	1	2	G	10	0.933588
76	28	2	2	1	2	BWF	10	0.588546
77	28	2	2	1	2	RWF	10	1.10805
78	28	2	2	1	2	B	10	0.472239
79	17	2	2	2	2	BWF	10	1.183
80	17	2	2	2	2	BWF	10	0.815989
81	17	2	2	2	2	G	10	0.527808
82	30	2	2	2	2	BWF	10	0.463193
83	30	2	2	2	2	RWF	10	0.5627
84	30	2	2	2	2	BWF	10	1.04602
85	24	2	1	1	2	B	10	0.677714
86	24	2	1	1	2	B	10	0.379194
87	24	2	1	1	2	G	10	1.07445
88	31	2	1	1	2	BWF	10	0.464485
89	31	2	1	1	2	B	10	0.821158
90	31	2	1	1	2	BWF	10	1.9377
91	21	2	1	2	2	BWF	10	1.57456
92	21	2	1	2	2	RWF	10	1.10029
93	21	2	1	2	2	BWF	10	0.417963
94	32	2	1	2	2	B	10	0.494208
95	32	2	1	2	2	B	10	1.17654
96	32	2	1	2	2	BWF	10	0.411502

## Sheet: Creatine Kinase
Sample ID	Pen	Conditioning	Source	Rest	Group	Breed	Time	Creatine Kinase (U/L)
1	3	1	2	1	1	BWF	1	8.11518
2	3	1	2	1	1	BWF	1	13.3508
3	3	1	2	1	1	B	1	32.9843
4	10	1	2	1	1	BWF	1	27.7487
5	10	1	2	1	1	G	1	23.2984
6	10	1	2	1	1	BWF	1	16.2304
7	1	1	2	2	1	BWF	1	19.6335
8	1	1	2	2	1	G	1	36.6492
9	1	1	2	2	1	BWF	1	9.94764
10	12	1	2	2	1	TAN	1	27.4869
11	12	1	2	2	1	BWF	1	17.801
12	12	1	2	2	1	B	1	49.2147
13	6	1	1	1	1	BWF	1	23.5602
14	6	1	1	1	1	BWF	1	24.6073
15	6	1	1	1	1	BWF	1	115.183
16	15	1	1	1	1	BWF	1	39.5288
17	15	1	1	1	1	RWF	1	79.0576
18	15	1	1	1	1	BWF	1	29.3194
19	7	1	1	2	1	BWF	1	32.4607
20	7	1	1	2	1	BWF	1	13.3508
21	7	1	1	2	1	RWF	1	12.6479
22	11	1	1	2	1	BWF	1	13.3508
23	11	1	1	2	1	BWF	1	18.3246
24	11	1	1	2	1	B	1	22.5131
25	4	2	2	1	1	R	1	31.1518
26	4	2	2	1	1	B	1	185.864
27	4	2	2	1	1	BWF	1	113.613
28	16	2	2	1	1	BWF	1	154.188
29	16	2	2	1	1	BWF	1	113.089
30	16	2	2	1	1	G	1	137.173
31	2	2	2	2	1	BWF	1	80.8901
32	2	2	2	2	1	BWF	1	75.6545
33	2	2	2	2	1	BWF	1	283.508
34	14	2	2	2	1	BWF	1	209.662
35	14	2	2	2	1	BWF	1	45.288
36	14	2	2	2	1	B	1	100
37	5	2	1	1	1	G	1	132.461
38	5	2	1	1	1	RWF	1	59.6859
39	5	2	1	1	1	B	1	201.932
40	9	2	1	1	1	B	1	101.571
41	9	2	1	1	1	G	1	118.063
42	9	2	1	1	1	BWF	1	121.204
43	8	2	1	2	1	BWF	1	117.12
44	8	2	1	2	1	G	1	36.96
45	8	2	1	2	1	BWF	1	157.488
46	13	2	1	2	1	BWF	1	193.2
47	13	2	1	2	1	BWF	1	68.88
48	13	2	1	2	1	RWF	1	237.681
49	18	1	2	1	2	B	1	18.48
50	18	1	2	1	2	BWF	1	52.8
51	18	1	2	1	2	BWF	1	31.2
52	25	1	2	1	2	BWF	1	17.04
53	25	1	2	1	2	BWF	1	23.04
54	25	1	2	1	2	BWF	1	19.68
55	22	1	2	2	2	G	1	45.84
56	22	1	2	2	2	BWF	1	38.4
57	22	1	2	2	2	B	1	37.44
58	26	1	2	2	2	B	1	42.96
59	26	1	2	2	2	RWF	1	25.2
60	26	1	2	2	2	RWF	1	290.821
61	23	1	1	1	2	G	1	80.4
62	23	1	1	1	2	B	1	12.96
63	23	1	1	1	2	BWF	1	16.32
64	29	1	1	1	2	G	1	43.68
65	29	1	1	1	2	BWF	1	18.96
66	29	1	1	1	2	B	1	44.16
67	20	1	1	2	2	BWF	1	12.96
68	20	1	1	2	2	RWF	1	26.64
69	20	1	1	2	2	BWF	1	30
70	27	1	1	2	2	B	1	33.36
71	27	1	1	2	2	BWF	1	44.4
72	27	1	1	2	2	BWF	1	26.16
73	19	2	2	1	2	B	1	248.64
74	19	2	2	1	2	B	1	231.84
75	19	2	2	1	2	G	1	134.016
76	28	2	2	1	2	BWF	1	95.04
77	28	2	2	1	2	RWF	1	56.1391
78	28	2	2	1	2	B	1	110.88
79	17	2	2	2	2	BWF	1	226.32
80	17	2	2	2	2	BWF	1	444.444
81	17	2	2	2	2	G	1	31.44
82	30	2	2	2	2	BWF	1	48.48
83	30	2	2	2	2	RWF	1	38.16
84	30	2	2	2	2	BWF	1	48
85	24	2	1	1	2	B	1	54.8726
86	24	2	1	1	2	B	1	282.684
87	24	2	1	1	2	G	1	383.575
88	31	2	1	1	2	BWF	1	288.889
89	31	2	1	1	2	B	1	254.798
90	31	2	1	1	2	BWF	1	432.85
91	21	2	1	2	2	BWF	1	263.118
92	21	2	1	2	2	RWF	1	180.135
93	21	2	1	2	2	BWF	1	66.5667
94	32	2	1	2	2	B	1	163.268
95	32	2	1	2	2	B	1	184.633
96	32	2	1	2	2	BWF	1	39.1304
1	3	1	2	1	1	BWF	2	20.9145
2	3	1	2	1	1	BWF	2	44.9775
3	3	1	2	1	1	B	2	112.894
4	10	1	2	1	1	BWF	2	64.9925
5	10	1	2	1	1	G	2	142.234
6	10	1	2	1	1	BWF	2	71.7391
7	1	1	2	2	1	BWF	2	137.406
8	1	1	2	2	1	G	2	31.934
9	1	1	2	2	1	BWF	2	100.75
10	12	1	2	2	1	TAN	2	75.1124
11	12	1	2	2	1	BWF	2	61.3943
12	12	1	2	2	1	B	2	39.2751
13	6	1	1	1	1	BWF	2	67.0588
14	6	1	1	1	1	BWF	2	51.1765
15	6	1	1	1	1	BWF	2	55.0588
16	15	1	1	1	1	BWF	2	194.118
17	15	1	1	1	1	RWF	2	139.059
18	15	1	1	1	1	BWF	2	82.2353
19	7	1	1	2	1	BWF	2	117.882
20	7	1	1	2	1	BWF	2	88.2353
21	7	1	1	2	1	RWF	2	77.6471
22	11	1	1	2	1	BWF	2	191.304
23	11	1	1	2	1	BWF	2	67.0588
24	11	1	1	2	1	B	2	119.647
25	4	2	2	1	1	R	2	15.5294
26	4	2	2	1	1	B	2	18.3529
27	4	2	2	1	1	BWF	2	637.681
28	16	2	2	1	1	BWF	2	39.1765
29	16	2	2	1	1	BWF	2	24
30	16	2	2	1	1	G	2	38.4706
31	2	2	2	2	1	BWF	2	77.6471
32	2	2	2	2	1	BWF	2	66.3529
33	2	2	2	2	1	BWF	2	26.4706
34	14	2	2	2	1	BWF	2	97.0588
35	14	2	2	2	1	BWF	2	49.4118
36	14	2	2	2	1	B	2	56.8235
37	5	2	1	1	1	G	2	47.6134
38	5	2	1	1	1	RWF	2	63.0072
39	5	2	1	1	1	B	2	29.3556
40	9	2	1	1	1	B	2	36.5155
41	9	2	1	1	1	G	2	85.5609
42	9	2	1	1	1	BWF	2	37.9475
43	8	2	1	2	1	BWF	2	98.0907
44	8	2	1	2	1	G	2	54.7733
45	8	2	1	2	1	BWF	2	85.2029
46	13	2	1	2	1	BWF	2	119.928
47	13	2	1	2	1	BWF	2	51.1933
48	13	2	1	2	1	RWF	2	199.045
49	18	1	2	1	2	B	2	29.4603
50	18	1	2	1	2	BWF	2	25.4123
51	18	1	2	1	2	BWF	2	51.4993
52	25	1	2	1	2	BWF	2	32.1589
53	25	1	2	1	2	BWF	2	57.7961
54	25	1	2	1	2	BWF	2	67.6912
55	22	1	2	2	2	G	2	72.1889
56	22	1	2	2	2	BWF	2	41.3793
57	22	1	2	2	2	B	2	70.6147
58	26	1	2	2	2	B	2	37.7811
59	26	1	2	2	2	RWF	2	234.333
60	26	1	2	2	2	RWF	2	22.4888
61	23	1	1	1	2	G	2	44.7526
62	23	1	1	1	2	B	2	44.5277
63	23	1	1	1	2	BWF	2	113.793
64	29	1	1	1	2	G	2	118.966
65	29	1	1	1	2	BWF	2	136.732
66	29	1	1	1	2	B	2	27.4363
67	20	1	1	2	2	BWF	2	389.372
68	20	1	1	2	2	RWF	2	106.235
69	20	1	1	2	2	BWF	2	205.412
70	27	1	1	2	2	B	2	51.5294
71	27	1	1	2	2	BWF	2	224.824
72	27	1	1	2	2	BWF	2	181.412
73	19	2	2	1	2	B	2	17.5296
74	19	2	2	1	2	B	2	15.5294
75	19	2	2	1	2	G	2	104.118
76	28	2	2	1	2	BWF	2	73.0588
77	28	2	2	1	2	RWF	2	39.5294
78	28	2	2	1	2	B	2	78.3529
79	17	2	2	2	2	BWF	2	48.7059
80	17	2	2	2	2	BWF	2	38.1176
81	17	2	2	2	2	G	2	168.706
82	30	2	2	2	2	BWF	2	81.5294
83	30	2	2	2	2	RWF	2	30.7059
84	30	2	2	2	2	BWF	2	70.5882
85	24	2	1	1	2	B	2	215.513
86	24	2	1	1	2	B	2	114.2
87	24	2	1	1	2	G	2	75.895
88	31	2	1	1	2	BWF	2	132.1
89	31	2	1	1	2	B	2	110.621
90	31	2	1	1	2	BWF	2	19.3317
91	21	2	1	2	2	BWF	2	103.819
92	21	2	1	2	2	RWF	2	68.7351
93	21	2	1	2	2	BWF	2	166.468
94	32	2	1	2	2	B	2	156.802
95	32	2	1	2	2	B	2	68.3771
96	32	2	1	2	2	BWF	2	222.673
7	1	1	2	2	1	BWF	3	156.444
8	1	1	2	2	1	G	3	24.7017
9	1	1	2	2	1	BWF	3	70.8831
10	12	1	2	2	1	TAN	3	45.1074
11	12	1	2	2	1	BWF	3	40.0955
12	12	1	2	2	1	B	3	193.237
19	7	1	1	2	1	BWF	3	85.9189
20	7	1	1	2	1	BWF	3	39.3795
21	7	1	1	2	1	RWF	3	155.012
22	11	1	1	2	1	BWF	3	34.0095
23	11	1	1	2	1	BWF	3	34.3675
24	11	1	1	2	1	B	3	49.4033
31	2	2	2	2	1	BWF	3	28.2816
32	2	2	2	2	1	BWF	3	57.2792
33	2	2	2	2	1	BWF	3	47.2554
34	14	2	2	2	1	BWF	3	130.473
35	14	2	2	2	1	BWF	3	59.7852
36	14	2	2	2	1	B	3	230.918
43	8	2	1	2	1	BWF	3	1.77515
44	8	2	1	2	1	G	3	11.8343
45	8	2	1	2	1	BWF	3	5.32544
46	13	2	1	2	1	BWF	3	31.9527
47	13	2	1	2	1	BWF	3	62.1302
48	13	2	1	2	1	RWF	3	69.2308
55	22	1	2	2	2	G	3	43.1953
56	22	1	2	2	2	BWF	3	52.9586
57	22	1	2	2	2	B	3	26.3314
58	26	1	2	2	2	B	3	54.142
59	26	1	2	2	2	RWF	3	48.8166
60	26	1	2	2	2	RWF	3	51.7751
67	20	1	1	2	2	BWF	3	67.7515
68	20	1	1	2	2	RWF	3	58.8757
69	20	1	1	2	2	BWF	3	47.6331
70	27	1	1	2	2	B	3	58.5799
71	27	1	1	2	2	BWF	3	57.1006
72	27	1	1	2	2	BWF	3	59.4675
79	17	2	2	2	2	BWF	3	48.5207
80	17	2	2	2	2	BWF	3	56.5089
81	17	2	2	2	2	G	3	64.7929
82	30	2	2	2	2	BWF	3	50.2959
83	30	2	2	2	2	RWF	3	14.2012
84	30	2	2	2	2	BWF	3	52.071
91	21	2	1	2	2	BWF	3	17.7515
92	21	2	1	2	2	RWF	3	13.9053
93	21	2	1	2	2	BWF	3	63.9053
94	32	2	1	2	2	B	3	5.91716
95	32	2	1	2	2	B	3	22.7811
96	32	2	1	2	2	BWF	3	26.3314
1	3	1	2	1	1	BWF	4	50.8876
2	3	1	2	1	1	BWF	4	18.3432
3	3	1	2	1	1	B	4	24.2604
4	10	1	2	1	1	BWF	4	24.2604
5	10	1	2	1	1	G	4	33.1361
6	10	1	2	1	1	BWF	4	59.1716
7	1	1	2	2	1	BWF	4	18.0473
8	1	1	2	2	1	G	4	22.1893
9	1	1	2	2	1	BWF	4	6.50888
10	12	1	2	2	1	TAN	4	11.2426
11	12	1	2	2	1	BWF	4	55.6213
12	12	1	2	2	1	B	4	138.24
13	6	1	1	1	1	BWF	4	188.746
14	6	1	1	1	1	BWF	4	37.6133
15	6	1	1	1	1	BWF	4	176.511
16	15	1	1	1	1	BWF	4	34.2145
17	15	1	1	1	1	RWF	4	217.069
18	15	1	1	1	1	BWF	4	186.027
19	7	1	1	2	1	BWF	4	78.3988
20	7	1	1	2	1	BWF	4	23.3384
21	7	1	1	2	1	RWF	4	107.855
22	11	1	1	2	1	BWF	4	57.7795
23	11	1	1	2	1	BWF	4	56.1934
24	11	1	1	2	1	B	4	79.0785
25	4	2	2	1	1	R	4	150
26	4	2	2	1	1	B	4	49.3958
27	4	2	2	1	1	BWF	4	130.514
28	16	2	2	1	1	BWF	4	279.607
29	16	2	2	1	1	BWF	4	102.644
30	16	2	2	1	1	G	4	28.3233
31	2	2	2	2	1	BWF	4	33.0816
32	2	2	2	2	1	BWF	4	76.5861
33	2	2	2	2	1	BWF	4	36.4804
34	14	2	2	2	1	BWF	4	211.405
35	14	2	2	2	1	BWF	4	108.082
36	14	2	2	2	1	B	4	195.997
37	5	2	1	1	1	G	4	649.275
38	5	2	1	1	1	RWF	4	128.021
39	5	2	1	1	1	B	4	248.792
40	9	2	1	1	1	B	4	174.471
41	9	2	1	1	1	G	4	256.042
42	9	2	1	1	1	BWF	4	362.319
43	8	2	1	2	1	BWF	4	123.489
44	8	2	1	2	1	G	4	69.3353
45	8	2	1	2	1	BWF	4	107.628
46	13	2	1	2	1	BWF	4	266.692
47	13	2	1	2	1	BWF	4	74.3202
48	13	2	1	2	1	RWF	4	66.8429
49	18	1	2	1	2	B	4	48.4894
50	18	1	2	1	2	BWF	4	66.6163
51	18	1	2	1	2	BWF	4	88.142
52	25	1	2	1	2	BWF	4	75.9063
53	25	1	2	1	2	BWF	4	27.8701
54	25	1	2	1	2	BWF	4	36.0272
55	22	1	2	2	2	G	4	37.7863
56	22	1	2	2	2	BWF	4	142.557
57	22	1	2	2	2	B	4	788.406
58	26	1	2	2	2	B	4	101.336
59	26	1	2	2	2	RWF	4	34.542
60	26	1	2	2	2	RWF	4	33.2061
61	23	1	1	1	2	G	4	56.6794
62	23	1	1	1	2	B	4	128.435
63	23	1	1	1	2	BWF	4	274.237
64	29	1	1	1	2	G	4	161.069
65	29	1	1	1	2	BWF	4	173.282
66	29	1	1	1	2	B	4	26.5267
67	20	1	1	2	2	BWF	4	127.29
68	20	1	1	2	2	RWF	4	58.7786
69	20	1	1	2	2	BWF	4	27.0992
70	27	1	1	2	2	B	4	118.13
71	27	1	1	2	2	BWF	4	43.1298
72	27	1	1	2	2	BWF	4	58.0153
73	19	2	2	1	2	B	4	111.45
74	19	2	2	1	2	B	4	90.6489
75	19	2	2	1	2	G	4	84.7328
76	28	2	2	1	2	BWF	4	425.121
77	28	2	2	1	2	RWF	4	194.084
78	28	2	2	1	2	B	4	33.7786
79	17	2	2	2	2	BWF	4	47.7099
80	17	2	2	2	2	BWF	4	43.8931
81	17	2	2	2	2	G	4	70.8015
82	30	2	2	2	2	BWF	4	38.9313
83	30	2	2	2	2	RWF	4	133.397
84	30	2	2	2	2	BWF	4	46.9466
85	24	2	1	1	2	B	4	111.641
86	24	2	1	1	2	B	4	177.099
87	24	2	1	1	2	G	4	203.626
88	31	2	1	1	2	BWF	4	163.168
89	31	2	1	1	2	B	4	156.298
90	31	2	1	1	2	BWF	4	138.74
91	21	2	1	2	2	BWF	4	116.031
92	21	2	1	2	2	RWF	4	23.2824
93	21	2	1	2	2	BWF	4	72.3282
94	32	2	1	2	2	B	4	100.191
95	32	2	1	2	2	B	4	66.0305
96	32	2	1	2	2	BWF	4	62.4046
1	3	1	2	1	1	BWF	5	38.7728
2	3	1	2	1	1	BWF	5	22.7154
3	3	1	2	1	1	B	5	61.0966
4	10	1	2	1	1	BWF	5	22.5196
5	10	1	2	1	1	G	5	350.725
6	10	1	2	1	1	BWF	5	42.2977
7	1	1	2	2	1	BWF	5	131.789
8	1	1	2	2	1	G	5	12.141
9	1	1	2	2	1	BWF	5	24.0862
10	12	1	2	2	1	TAN	5	12.3368
11	12	1	2	2	1	BWF	5	28.9817
12	12	1	2	2	1	B	5	67.9504
13	6	1	1	1	1	BWF	5	100.653
14	6	1	1	1	1	BWF	5	10.3786
15	6	1	1	1	1	BWF	5	87.141
16	15	1	1	1	1	BWF	5	89.0992
17	15	1	1	1	1	RWF	5	59.3342
18	15	1	1	1	1	BWF	5	49.1514
19	7	1	1	2	1	BWF	5	22.7154
20	7	1	1	2	1	BWF	5	6.26632
21	7	1	1	2	1	RWF	5	27.8068
22	11	1	1	2	1	BWF	5	16.8407
23	11	1	1	2	1	BWF	5	8.42037
24	11	1	1	2	1	B	5	76.1749
25	4	2	2	1	1	R	5	201.697
26	4	2	2	1	1	B	5	267.885
27	4	2	2	1	1	BWF	5	169.082
28	16	2	2	1	1	BWF	5	144.909
29	16	2	2	1	1	BWF	5	154.112
30	16	2	2	1	1	G	5	155.483
31	2	2	2	2	1	BWF	5	208.696
32	2	2	2	2	1	BWF	5	131.593
33	2	2	2	2	1	BWF	5	149.217
34	14	2	2	2	1	BWF	5	206.789
35	14	2	2	2	1	BWF	5	86.1619
36	14	2	2	2	1	B	5	277.089
37	5	2	1	1	1	G	5	492.754
38	5	2	1	1	1	RWF	5	383.575
39	5	2	1	1	1	B	5	278.261
40	9	2	1	1	1	B	5	285.509
41	9	2	1	1	1	G	5	191.319
42	9	2	1	1	1	BWF	5	163.316
43	8	2	1	2	1	BWF	5	296.618
44	8	2	1	2	1	G	5	125.406
45	8	2	1	2	1	BWF	5	27.7597
46	13	2	1	2	1	BWF	5	189.935
47	13	2	1	2	1	BWF	5	184.334
48	13	2	1	2	1	RWF	5	332.367
49	18	1	2	1	2	B	5	15.0974
50	18	1	2	1	2	BWF	5	26.0552
51	18	1	2	1	2	BWF	5	37.013
52	25	1	2	1	2	BWF	5	13.3929
53	25	1	2	1	2	BWF	5	45.0487
54	25	1	2	1	2	BWF	5	99.5942
55	22	1	2	2	2	G	5	33.8474
56	22	1	2	2	2	BWF	5	51.1364
57	22	1	2	2	2	B	5	556.522
58	26	1	2	2	2	B	5	26.5422
59	26	1	2	2	2	RWF	5	28.9773
60	26	1	2	2	2	RWF	5	45.2922
61	23	1	1	1	2	G	5	111.526
62	23	1	1	1	2	B	5	46.5097
63	23	1	1	1	2	BWF	5	132.711
64	29	1	1	1	2	G	5	98.6201
65	29	1	1	1	2	BWF	5	64.0422
66	29	1	1	1	2	B	5	33.8474
67	20	1	1	2	2	BWF	5	81.8182
68	20	1	1	2	2	RWF	5	98.8636
69	20	1	1	2	2	BWF	5	17.5325
70	27	1	1	2	2	B	5	20.6981
71	27	1	1	2	2	BWF	5	20.211
72	27	1	1	2	2	BWF	5	30.9253
73	19	2	2	1	2	B	5	608.696
74	19	2	2	1	2	B	5	316.908
75	19	2	2	1	2	G	5	147.565
76	28	2	2	1	2	BWF	5	436.715
77	28	2	2	1	2	RWF	5	233.816
78	28	2	2	1	2	B	5	373.913
79	17	2	2	2	2	BWF	5	58.4416
80	17	2	2	2	2	BWF	5	208.442
81	17	2	2	2	2	G	5	181.169
82	30	2	2	2	2	BWF	5	166.558
83	30	2	2	2	2	RWF	5	270.292
84	30	2	2	2	2	BWF	5	88.1494
85	24	2	1	1	2	B	5	490.821
86	24	2	1	1	2	B	5	597.101
87	24	2	1	1	2	G	5	581.643
88	31	2	1	1	2	BWF	5	354.589
89	31	2	1	1	2	B	5	139.13
90	31	2	1	1	2	BWF	5	280.193
91	21	2	1	2	2	BWF	5	178.079
92	21	2	1	2	2	RWF	5	88.4236
93	21	2	1	2	2	BWF	5	184.975
94	32	2	1	2	2	B	5	181.527
95	32	2	1	2	2	B	5	197.537
96	32	2	1	2	2	BWF	5	342.029
1	3	1	2	1	1	BWF	6	18.4729
2	3	1	2	1	1	BWF	6	33.0049
3	3	1	2	1	1	B	6	54.6798
4	10	1	2	1	1	BWF	6	29.3103
5	10	1	2	1	1	G	6	188.177
6	10	1	2	1	1	BWF	6	30.5419
7	1	1	2	2	1	BWF	6	156.65
8	1	1	2	2	1	G	6	10.8374
9	1	1	2	2	1	BWF	6	42.1182
10	12	1	2	2	1	TAN	6	20.936
11	12	1	2	2	1	BWF	6	17.2414
12	12	1	2	2	1	B	6	109.606
13	6	1	1	1	1	BWF	6	49.2611
14	6	1	1	1	1	BWF	6	13.3005
15	6	1	1	1	1	BWF	6	48.0296
16	15	1	1	1	1	BWF	6	48.5222
17	15	1	1	1	1	RWF	6	40.8867
18	15	1	1	1	1	BWF	6	49.0148
19	7	1	1	2	1	BWF	6	20.936
20	7	1	1	2	1	BWF	6	7.88177
21	7	1	1	2	1	RWF	6	15.7635
22	11	1	1	2	1	BWF	6	50
23	11	1	1	2	1	BWF	6	15.0246
24	11	1	1	2	1	B	6	50.9852
25	4	2	2	1	1	R	6	116.502
26	4	2	2	1	1	B	6	174.384
27	4	2	2	1	1	BWF	6	179.31
28	16	2	2	1	1	BWF	6	243.35
29	16	2	2	1	1	BWF	6	154.926
30	16	2	2	1	1	G	6	216.502
31	2	2	2	2	1	BWF	6	198.536
32	2	2	2	2	1	BWF	6	114.861
33	2	2	2	2	1	BWF	6	148.243
34	14	2	2	2	1	BWF	6	172.182
35	14	2	2	2	1	BWF	6	73.3529
36	14	2	2	2	1	B	6	181.625
37	5	2	1	1	1	G	6	142.313
38	5	2	1	1	1	RWF	6	243.777
39	5	2	1	1	1	B	6	110.469
40	9	2	1	1	1	B	6	83.2357
41	9	2	1	1	1	G	6	285.725
42	9	2	1	1	1	BWF	6	187.555
43	8	2	1	2	1	BWF	6	322.705
44	8	2	1	2	1	G	6	121.669
45	8	2	1	2	1	BWF	6	13.1772
46	13	2	1	2	1	BWF	6	117.496
47	13	2	1	2	1	BWF	6	78.1845
48	13	2	1	2	1	RWF	6	100.366
49	18	1	2	1	2	B	6	7.9063
50	18	1	2	1	2	BWF	6	12.5183
51	18	1	2	1	2	BWF	6	21.0835
52	25	1	2	1	2	BWF	6	7.9063
53	25	1	2	1	2	BWF	6	16.2518
54	25	1	2	1	2	BWF	6	16.6911
55	22	1	2	2	2	G	6	103.441
56	22	1	2	2	2	BWF	6	31.1859
57	22	1	2	2	2	B	6	124.085
58	26	1	2	2	2	B	6	16.9107
59	26	1	2	2	2	RWF	6	7.68668
60	26	1	2	2	2	RWF	6	18.0088
61	23	1	1	1	2	G	6	26.1347
62	23	1	1	1	2	B	6	15.593
63	23	1	1	1	2	BWF	6	66.5447
64	29	1	1	1	2	G	6	14.7145
65	29	1	1	1	2	BWF	6	25.0366
66	29	1	1	1	2	B	6	13.836
67	20	1	1	2	2	BWF	6	23.2796
68	20	1	1	2	2	RWF	6	32.9429
69	20	1	1	2	2	BWF	6	3.51391
70	27	1	1	2	2	B	6	51.8302
71	27	1	1	2	2	BWF	6	48.0966
72	27	1	1	2	2	BWF	6	88.5066
73	19	2	2	1	2	B	6	393.237
74	19	2	2	1	2	B	6	251.375
75	19	2	2	1	2	G	6	260.926
76	28	2	2	1	2	BWF	6	171.708
77	28	2	2	1	2	RWF	6	104.848
78	28	2	2	1	2	B	6	243.126
79	17	2	2	2	2	BWF	6	45.8032
80	17	2	2	2	2	BWF	6	113.965
81	17	2	2	2	2	G	6	77.2793
82	30	2	2	2	2	BWF	6	87.2648
83	30	2	2	2	2	RWF	6	193.849
84	30	2	2	2	2	BWF	6	43.6324
85	24	2	1	1	2	B	6	152.388
86	24	2	1	1	2	B	6	288.278
87	24	2	1	1	2	G	6	378.799
88	31	2	1	1	2	BWF	6	285.024
89	31	2	1	1	2	B	6	183.43
90	31	2	1	1	2	BWF	6	139.363
91	21	2	1	2	2	BWF	6	172.576
92	21	2	1	2	2	RWF	6	53.835
93	21	2	1	2	2	BWF	6	151.52
94	32	2	1	2	2	B	6	88.3502
95	32	2	1	2	2	B	6	125.036
96	32	2	1	2	2	BWF	6	85.0941
1	3	1	2	1	1	BWF	7	16.0637
2	3	1	2	1	1	BWF	7	12.5904
3	3	1	2	1	1	B	7	22.576
4	10	1	2	1	1	BWF	7	33.6469
5	10	1	2	1	1	G	7	28.0029
6	10	1	2	1	1	BWF	7	25.8321
7	1	1	2	2	1	BWF	7	.
8	1	1	2	2	1	G	7	.
9	1	1	2	2	1	BWF	7	.
10	12	1	2	2	1	TAN	7	.
11	12	1	2	2	1	BWF	7	.
12	12	1	2	2	1	B	7	.
13	6	1	1	1	1	BWF	7	12.5904
14	6	1	1	1	1	BWF	7	3.47323
15	6	1	1	1	1	BWF	7	27.3517
16	15	1	1	1	1	BWF	7	18.4515
17	15	1	1	1	1	RWF	7	11.7221
18	15	1	1	1	1	BWF	7	23.0101
19	7	1	1	2	1	BWF	7	.
20	7	1	1	2	1	BWF	7	.
21	7	1	1	2	1	RWF	7	.
22	11	1	1	2	1	BWF	7	.
23	11	1	1	2	1	BWF	7	.
24	11	1	1	2	1	B	7	.
25	4	2	2	1	1	R	7	14.3271
26	4	2	2	1	1	B	7	93.1259
27	4	2	2	1	1	BWF	7	62.5181
28	16	2	2	1	1	BWF	7	139.797
29	16	2	2	1	1	BWF	7	27.5687
30	16	2	2	1	1	G	7	110.492
31	2	2	2	2	1	BWF	7	.
32	2	2	2	2	1	BWF	7	.
33	2	2	2	2	1	BWF	7	.
34	14	2	2	2	1	BWF	7	.
35	14	2	2	2	1	BWF	7	.
36	14	2	2	2	1	B	7	.
37	5	2	1	1	1	G	7	48.913
38	5	2	1	1	1	RWF	7	95.4969
39	5	2	1	1	1	B	7	54.0373
40	9	2	1	1	1	B	7	24.6894
41	9	2	1	1	1	G	7	101.553
42	9	2	1	1	1	BWF	7	50.7764
43	8	2	1	2	1	BWF	7	.
44	8	2	1	2	1	G	7	.
45	8	2	1	2	1	BWF	7	.
46	13	2	1	2	1	BWF	7	.
47	13	2	1	2	1	BWF	7	.
48	13	2	1	2	1	RWF	7	.
49	18	1	2	1	2	B	7	3.26087
50	18	1	2	1	2	BWF	7	5.12422
51	18	1	2	1	2	BWF	7	21.8944
52	25	1	2	1	2	BWF	7	2.56211
53	25	1	2	1	2	BWF	7	12.8106
54	25	1	2	1	2	BWF	7	14.9068
55	22	1	2	2	2	G	7	8.61801
56	22	1	2	2	2	BWF	7	37.0342
57	22	1	2	2	2	B	7	107.842
58	26	1	2	2	2	B	7	14.441
59	26	1	2	2	2	RWF	7	36.3354
60	26	1	2	2	2	RWF	7	8.38509
61	23	1	1	1	2	G	7	153.727
62	23	1	1	1	2	B	7	10.7143
63	23	1	1	1	2	BWF	7	50.0776
64	29	1	1	1	2	G	7	31.677
65	29	1	1	1	2	BWF	7	32.6087
66	29	1	1	1	2	B	7	21.1957
67	20	1	1	2	2	BWF	7	16.5373
68	20	1	1	2	2	RWF	7	5.82298
69	20	1	1	2	2	BWF	7	6.0559
70	27	1	1	2	2	B	7	42.6242
71	27	1	1	2	2	BWF	7	13.2764
72	27	1	1	2	2	BWF	7	7.91925
73	19	2	2	1	2	B	7	165.14
74	19	2	2	1	2	B	7	93.1677
75	19	2	2	1	2	G	7	79.6584
76	28	2	2	1	2	BWF	7	53.3385
77	28	2	2	1	2	RWF	7	40.7609
78	28	2	2	1	2	B	7	132.764
79	17	2	2	2	2	BWF	7	18.4006
80	17	2	2	2	2	BWF	7	58.2298
81	17	2	2	2	2	G	7	22.8261
82	30	2	2	2	2	BWF	7	24.6894
83	30	2	2	2	2	RWF	7	81.7547
84	30	2	2	2	2	BWF	7	17.236
85	24	2	1	1	2	B	7	55.7721
86	24	2	1	1	2	B	7	67.0165
87	24	2	1	1	2	G	7	194.528
88	31	2	1	1	2	BWF	7	112.444
89	31	2	1	1	2	B	7	55.3223
90	31	2	1	1	2	BWF	7	75.5622
91	21	2	1	2	2	BWF	7	47.901
92	21	2	1	2	2	RWF	7	42.054
93	21	2	1	2	2	BWF	7	25.8621
94	32	2	1	2	2	B	7	22.855
95	32	2	1	2	2	B	7	48.8166
96	32	2	1	2	2	BWF	7	34.6327
1	3	1	2	1	1	BWF	8	6.97151
2	3	1	2	1	1	BWF	8	11.919
3	3	1	2	1	1	B	8	33.5082
4	10	1	2	1	1	BWF	8	24.063
5	10	1	2	1	1	G	8	17.3163
6	10	1	2	1	1	BWF	8	35.9467
7	1	1	2	2	1	BWF	8	38.006
8	1	1	2	2	1	G	8	22.039
9	1	1	2	2	1	BWF	8	32.6087
10	12	1	2	2	1	TAN	8	13.7181
11	12	1	2	2	1	BWF	8	20.6897
12	12	1	2	2	1	B	8	40.2549
13	6	1	1	1	1	BWF	8	16.6417
14	6	1	1	1	1	BWF	8	4.49775
15	6	1	1	1	1	BWF	8	31.0345
16	15	1	1	1	1	BWF	8	51.949
17	15	1	1	1	1	RWF	8	28.7856
18	15	1	1	1	1	BWF	8	5.17241
19	7	1	1	2	1	BWF	8	20.9145
20	7	1	1	2	1	BWF	8	45.2024
21	7	1	1	2	1	RWF	8	20.2399
22	11	1	1	2	1	BWF	8	13.7181
23	11	1	1	2	1	BWF	8	16.1919
24	11	1	1	2	1	B	8	13.7181
25	4	2	2	1	1	R	8	22.4888
26	4	2	2	1	1	B	8	15.0675
27	4	2	2	1	1	BWF	8	21.1394
28	16	2	2	1	1	BWF	8	68.1409
29	16	2	2	1	1	BWF	8	41.1544
30	16	2	2	1	1	G	8	78.2609
31	2	2	2	2	1	BWF	8	61.1782
32	2	2	2	2	1	BWF	8	18.8066
33	2	2	2	2	1	BWF	8	30.5891
34	14	2	2	2	1	BWF	8	32.855
35	14	2	2	2	1	BWF	8	42.3716
36	14	2	2	2	1	B	8	12.6888
37	5	2	1	1	1	G	8	38.7462
38	5	2	1	1	1	RWF	8	39.6526
39	5	2	1	1	1	B	8	35.8006
40	9	2	1	1	1	B	8	33.5347
41	9	2	1	1	1	G	8	35.8006
42	9	2	1	1	1	BWF	8	31.7308
43	8	2	1	2	1	BWF	8	48.9426
44	8	2	1	2	1	G	8	17.4471
45	8	2	1	2	1	BWF	8	65.9366
46	13	2	1	2	1	BWF	8	28.0967
47	13	2	1	2	1	BWF	8	27.6435
48	13	2	1	2	1	RWF	8	29.003
49	18	1	2	1	2	B	8	15.4079
50	18	1	2	1	2	BWF	8	5.21148
51	18	1	2	1	2	BWF	8	16.5408
52	25	1	2	1	2	BWF	8	3.17221
53	25	1	2	1	2	BWF	8	10.6495
54	25	1	2	1	2	BWF	8	7.93051
55	22	1	2	2	2	G	8	41.0121
56	22	1	2	2	2	BWF	8	14.0483
57	22	1	2	2	2	B	8	77.719
58	26	1	2	2	2	B	8	9.96979
59	26	1	2	2	2	RWF	8	7.02417
60	26	1	2	2	2	RWF	8	6.571
61	23	1	1	1	2	G	8	24.1864
62	23	1	1	1	2	B	8	9.29003
63	23	1	1	1	2	BWF	8	33.5347
64	29	1	1	1	2	G	8	16.7674
65	29	1	1	1	2	BWF	8	5.43807
66	29	1	1	1	2	B	8	6.79758
67	20	1	1	2	2	BWF	8	6.11782
68	20	1	1	2	2	RWF	8	3.62538
69	20	1	1	2	2	BWF	8	8.1571
70	27	1	1	2	2	B	8	13.142
71	27	1	1	2	2	BWF	8	12.4622
72	27	1	1	2	2	BWF	8	7.25076
73	19	2	2	1	2	B	8	92.2911
74	19	2	2	1	2	B	8	25.2882
75	19	2	2	1	2	G	8	15.562
76	28	2	2	1	2	BWF	8	113.905
77	28	2	2	1	2	RWF	8	11.6715
78	28	2	2	1	2	B	8	32.4207
79	17	2	2	2	2	BWF	8	31.3401
80	17	2	2	2	2	BWF	8	17.0749
81	17	2	2	2	2	G	8	15.7781
82	30	2	2	2	2	BWF	8	14.4231
83	30	2	2	2	2	RWF	8	13.6167
84	30	2	2	2	2	BWF	8	12.3199
85	24	2	1	1	2	B	8	32.4207
86	24	2	1	1	2	B	8	42.5793
87	24	2	1	1	2	G	8	52.7378
88	31	2	1	1	2	BWF	8	66.5706
89	31	2	1	1	2	B	8	42.5793
90	31	2	1	1	2	BWF	8	196.47
91	21	2	1	2	2	BWF	8	49.7041
92	21	2	1	2	2	RWF	8	28.3141
93	21	2	1	2	2	BWF	8	17.0749
94	32	2	1	2	2	B	8	149.784
95	32	2	1	2	2	B	8	72.6225
96	32	2	1	2	2	BWF	8	82.9971
1	3	1	2	1	1	BWF	9	14.6974
2	3	1	2	1	1	BWF	9	17.7233
3	3	1	2	1	1	B	9	9.94236
4	10	1	2	1	1	BWF	9	18.804
5	10	1	2	1	1	G	9	6.26801
6	10	1	2	1	1	BWF	9	13.1844
7	1	1	2	2	1	BWF	9	6.05187
8	1	1	2	2	1	G	9	7.99712
9	1	1	2	2	1	BWF	9	2.37752
10	12	1	2	2	1	TAN	9	11.0231
11	12	1	2	2	1	BWF	9	8.42939
12	12	1	2	2	1	B	9	22.6945
13	6	1	1	1	1	BWF	9	4.97118
14	6	1	1	1	1	BWF	9	6.91643
15	6	1	1	1	1	BWF	9	10.8069
16	15	1	1	1	1	BWF	9	12.1037
17	15	1	1	1	1	RWF	9	14.4813
18	15	1	1	1	1	BWF	9	9.72622
19	7	1	1	2	1	BWF	9	17.8838
20	7	1	1	2	1	BWF	9	2.90611
21	7	1	1	2	1	RWF	9	6.03577
22	11	1	1	2	1	BWF	9	15.8718
23	11	1	1	2	1	BWF	9	7.37705
24	11	1	1	2	1	B	9	7.37705
25	4	2	2	1	1	R	9	9.83607
26	4	2	2	1	1	B	9	5.58867
27	4	2	2	1	1	BWF	9	3.3532
28	16	2	2	1	1	BWF	9	2.45902
29	16	2	2	1	1	BWF	9	31.9672
30	16	2	2	1	1	G	9	5.58867
31	2	2	2	2	1	BWF	9	4.91803
32	2	2	2	2	1	BWF	9	17.6602
33	2	2	2	2	1	BWF	9	11.848
34	14	2	2	2	1	BWF	9	10.2832
35	14	2	2	2	1	BWF	9	5.36513
36	14	2	2	2	1	B	9	3.3532
37	5	2	1	1	1	G	9	19.6721
38	5	2	1	1	1	RWF	9	13.6364
39	5	2	1	1	1	B	9	10.0596
40	9	2	1	1	1	B	9	14.307
41	9	2	1	1	1	G	9	8.94188
42	9	2	1	1	1	BWF	9	4.47094
43	8	2	1	2	1	BWF	9	10.2832
44	8	2	1	2	1	G	9	19.225
45	8	2	1	2	1	BWF	9	12.0715
46	13	2	1	2	1	BWF	9	8.94188
47	13	2	1	2	1	BWF	9	9.09763
48	13	2	1	2	1	RWF	9	9.83607
49	18	1	2	1	2	B	9	2.23547
50	18	1	2	1	2	BWF	9	5.81222
51	18	1	2	1	2	BWF	9	6.92996
52	25	1	2	1	2	BWF	9	12.9657
53	25	1	2	1	2	BWF	9	9.16542
54	25	1	2	1	2	BWF	9	4.69449
55	22	1	2	2	2	G	9	9.38897
56	22	1	2	2	2	BWF	9	6.48286
57	22	1	2	2	2	B	9	55.4396
58	26	1	2	2	2	B	9	2.23547
59	26	1	2	2	2	RWF	9	8.94188
60	26	1	2	2	2	RWF	9	5.81222
61	23	1	1	1	2	G	9	11.217
62	23	1	1	1	2	B	9	22.654
63	23	1	1	1	2	BWF	9	39.5894
64	29	1	1	1	2	G	9	10.5572
65	29	1	1	1	2	BWF	9	7.25806
66	29	1	1	1	2	B	9	30.3519
67	20	1	1	2	2	BWF	9	4.61877
68	20	1	1	2	2	RWF	9	4.17889
69	20	1	1	2	2	BWF	9	5.05865
70	27	1	1	2	2	B	9	27.7126
71	27	1	1	2	2	BWF	9	7.69795
72	27	1	1	2	2	BWF	9	6.15836
73	19	2	2	1	2	B	9	18.695
74	19	2	2	1	2	B	9	70.6012
75	19	2	2	1	2	G	9	9.0176
76	28	2	2	1	2	BWF	9	62.6833
77	28	2	2	1	2	RWF	9	6.59824
78	28	2	2	1	2	B	9	7.54438
79	17	2	2	2	2	BWF	9	2.85924
80	17	2	2	2	2	BWF	9	5.27859
81	17	2	2	2	2	G	9	2.85924
82	30	2	2	2	2	BWF	9	3.51906
83	30	2	2	2	2	RWF	9	16.0557
84	30	2	2	2	2	BWF	9	15.3959
85	24	2	1	1	2	B	9	15.8358
86	24	2	1	1	2	B	9	20.0147
87	24	2	1	1	2	G	9	8.57771
88	31	2	1	1	2	BWF	9	11.8768
89	31	2	1	1	2	B	9	11.6569
90	31	2	1	1	2	BWF	9	16.4956
91	21	2	1	2	2	BWF	9	8.57771
92	21	2	1	2	2	RWF	9	2.41935
93	21	2	1	2	2	BWF	9	7.91789
94	32	2	1	2	2	B	9	5.05865
95	32	2	1	2	2	B	9	6.59824
96	32	2	1	2	2	BWF	9	35.8504
1	3	1	2	1	1	BWF	10	14.7361
2	3	1	2	1	1	BWF	10	5.27859
3	3	1	2	1	1	B	10	65.3226
4	10	1	2	1	1	BWF	10	38.0499
5	10	1	2	1	1	G	10	5.49853
6	10	1	2	1	1	BWF	10	7.69795
7	1	1	2	2	1	BWF	10	6.25
8	1	1	2	2	1	G	10	3.79464
9	1	1	2	2	1	BWF	10	3.34821
10	12	1	2	2	1	TAN	10	14.2857
11	12	1	2	2	1	BWF	10	12.9464
12	12	1	2	2	1	B	10	262.723
13	6	1	1	1	1	BWF	10	25
14	6	1	1	1	1	BWF	10	16.9643
15	6	1	1	1	1	BWF	10	6.47321
16	15	1	1	1	1	BWF	10	17.8571
17	15	1	1	1	1	RWF	10	20.3125
18	15	1	1	1	1	BWF	10	31.25
19	7	1	1	2	1	BWF	10	6.47321
20	7	1	1	2	1	BWF	10	4.6875
21	7	1	1	2	1	RWF	10	4.91071
22	11	1	1	2	1	BWF	10	11.8304
23	11	1	1	2	1	BWF	10	9.15179
24	11	1	1	2	1	B	10	14.7321
25	4	2	2	1	1	R	10	3.79464
26	4	2	2	1	1	B	10	4.91071
27	4	2	2	1	1	BWF	10	4.24107
28	16	2	2	1	1	BWF	10	8.03571
29	16	2	2	1	1	BWF	10	8.92857
30	16	2	2	1	1	G	10	7.36607
31	2	2	2	2	1	BWF	10	4.6875
32	2	2	2	2	1	BWF	10	10.2679
33	2	2	2	2	1	BWF	10	5.13393
34	14	2	2	2	1	BWF	10	3.79464
35	14	2	2	2	1	BWF	10	6.47321
36	14	2	2	2	1	B	10	8.92857
37	5	2	1	1	1	G	10	9.82143
38	5	2	1	1	1	RWF	10	6.47321
39	5	2	1	1	1	B	10	30.1339
40	9	2	1	1	1	B	10	26.5625
41	9	2	1	1	1	G	10	10.7143
42	9	2	1	1	1	BWF	10	6.25
43	8	2	1	2	1	BWF	10	19.8661
44	8	2	1	2	1	G	10	43.3036
45	8	2	1	2	1	BWF	10	16.7411
46	13	2	1	2	1	BWF	10	8.03571
47	13	2	1	2	1	BWF	10	7.14286
48	13	2	1	2	1	RWF	10	20.9821
49	18	1	2	1	2	B	10	10.084
50	18	1	2	1	2	BWF	10	7.35294
51	18	1	2	1	2	BWF	10	26.6807
52	25	1	2	1	2	BWF	10	25.2101
53	25	1	2	1	2	BWF	10	91.1765
54	25	1	2	1	2	BWF	10	13.4454
55	22	1	2	2	2	G	10	26.6807
56	22	1	2	2	2	BWF	10	7.35294
57	22	1	2	2	2	B	10	19.3277
58	26	1	2	2	2	B	10	7.35294
59	26	1	2	2	2	RWF	10	11.7647
60	26	1	2	2	2	RWF	10	6.93277
61	23	1	1	1	2	G	10	238.866
62	23	1	1	1	2	B	10	13.8655
63	23	1	1	1	2	BWF	10	17.6471
64	29	1	1	1	2	G	10	13.2353
65	29	1	1	1	2	BWF	10	20.5882
66	29	1	1	1	2	B	10	11.1345
67	20	1	1	2	2	BWF	10	17.6471
68	20	1	1	2	2	RWF	10	22.0588
69	20	1	1	2	2	BWF	10	30.042
70	27	1	1	2	2	B	10	7.35294
71	27	1	1	2	2	BWF	10	6.30252
72	27	1	1	2	2	BWF	10	11.5546
73	19	2	2	1	2	B	10	25.4202
74	19	2	2	1	2	B	10	11.3445
75	19	2	2	1	2	G	10	18.0672
76	28	2	2	1	2	BWF	10	13.8655
77	28	2	2	1	2	RWF	10	19.958
78	28	2	2	1	2	B	10	19.7479
79	17	2	2	2	2	BWF	10	5.2521
80	17	2	2	2	2	BWF	10	12.605
81	17	2	2	2	2	G	10	7.98319
82	30	2	2	2	2	BWF	10	14.0756
83	30	2	2	2	2	RWF	10	25.2101
84	30	2	2	2	2	BWF	10	17.8571
85	24	2	1	1	2	B	10	18.2773
86	24	2	1	1	2	B	10	17.6471
87	24	2	1	1	2	G	10	16.5966
88	31	2	1	1	2	BWF	10	21.6387
89	31	2	1	1	2	B	10	16.8067
90	31	2	1	1	2	BWF	10	13.6555
91	21	2	1	2	2	BWF	10	7.76627
92	21	2	1	2	2	RWF	10	86.5385
93	21	2	1	2	2	BWF	10	9.54142
94	32	2	1	2	2	B	10	10.6509
95	32	2	1	2	2	B	10	27.5148
96	32	2	1	2	2	BWF	10	7.32249

## Sheet: SAA
Sample ID	Pen	Conditioning	Source	Rest	Group	Breed	Time	SAA (ug/mL)
1	3	1	2	1	1	BWF	1	22.821
2	3	1	2	1	1	BWF	1	9.97138
3	3	1	2	1	1	B	1	11.8551
4	10	1	2	1	1	BWF	1	7.88585
5	10	1	2	1	1	G	1	4.72391
6	10	1	2	1	1	BWF	1	7.01127
7	1	1	2	2	1	BWF	1	12.6624
8	1	1	2	2	1	G	1	3.84933
9	1	1	2	2	1	BWF	1	7.14582
10	12	1	2	2	1	TAN	1	31.0286
11	12	1	2	2	1	BWF	1	29.2794
12	12	1	2	2	1	B	1	21.0045
13	6	1	1	1	1	BWF	1	22.7537
14	6	1	1	1	1	BWF	1	1.09104
15	6	1	1	1	1	BWF	1	2.43655
16	15	1	1	1	1	BWF	1	0.956489
17	15	1	1	1	1	RWF	1	32.9123
18	15	1	1	1	1	BWF	1	3.60295
19	7	1	1	2	1	BWF	1	3.33252
20	7	1	1	2	1	BWF	1	1.69652
21	7	1	1	2	1	RWF	1	2.50382
22	11	1	1	2	1	BWF	1	3.17658
23	11	1	1	2	1	BWF	1	59.8224
24	11	1	1	2	1	B	1	49.6638
25	4	2	2	1	1	R	1	442.354
26	4	2	2	1	1	B	1	103.551
27	4	2	2	1	1	BWF	1	457.773
28	16	2	2	1	1	BWF	1	443.652
29	16	2	2	1	1	BWF	1	24.0319
30	16	2	2	1	1	G	1	105.771
31	2	2	2	2	1	BWF	1	85.7234
32	2	2	2	2	1	BWF	1	13.3352
33	2	2	2	2	1	BWF	1	411.199
34	14	2	2	2	1	BWF	1	53.8349
35	14	2	2	2	1	BWF	1	494.778
36	14	2	2	2	1	B	1	98.7748
37	5	2	1	1	1	G	1	4.52208
38	5	2	1	1	1	RWF	1	28.1357
39	5	2	1	1	1	B	1	8.12368
40	9	2	1	1	1	B	1	15.2551
41	9	2	1	1	1	G	1	3.94671
42	9	2	1	1	1	BWF	1	1.55259
43	8	2	1	2	1	BWF	1	136.184
44	8	2	1	2	1	G	1	23.1506
45	8	2	1	2	1	BWF	1	7.15584
46	13	2	1	2	1	BWF	1	12.6063
47	13	2	1	2	1	BWF	1	75.4647
48	13	2	1	2	1	RWF	1	48.7218
49	18	1	2	1	2	B	1	117.387
50	18	1	2	1	2	BWF	1	26.0541
51	18	1	2	1	2	BWF	1	49.9953
52	25	1	2	1	2	BWF	1	50.7594
53	25	1	2	1	2	BWF	1	140.462
54	25	1	2	1	2	BWF	1	107.149
55	22	1	2	2	2	G	1	79.5907
56	22	1	2	2	2	BWF	1	72.4593
57	22	1	2	2	2	B	1	15.0513
58	26	1	2	2	2	B	1	100.017
59	26	1	2	2	2	RWF	1	21.3168
60	26	1	2	2	2	RWF	1	77.8078
61	23	1	1	1	2	G	1	124.824
62	23	1	1	1	2	B	1	83.7167
63	23	1	1	1	2	BWF	1	17.9549
64	29	1	1	1	2	G	1	46.0221
65	29	1	1	1	2	BWF	1	30.4348
66	29	1	1	1	2	B	1	24.2203
67	20	1	1	2	2	BWF	1	73.7837
68	20	1	1	2	2	RWF	1	29.5179
69	20	1	1	2	2	BWF	1	13.5232
70	27	1	1	2	2	B	1	15.6117
71	27	1	1	2	2	BWF	1	43.3733
72	27	1	1	2	2	BWF	1	21.5206
73	19	2	2	1	2	B	1	39.4
74	19	2	2	1	2	B	1	353.001
75	19	2	2	1	2	G	1	132.108
76	28	2	2	1	2	BWF	1	116.725
77	28	2	2	1	2	RWF	1	52.5916
78	28	2	2	1	2	B	1	37.5948
79	17	2	2	2	2	BWF	1	68.112
80	17	2	2	2	2	BWF	1	78.4908
81	17	2	2	2	2	G	1	216.493
82	30	2	2	2	2	BWF	1	65.9696
83	30	2	2	2	2	RWF	1	36.0237
84	30	2	2	2	2	BWF	1	44.3076
85	24	2	1	1	2	B	1	49.6398
86	24	2	1	1	2	B	1	84.9656
87	24	2	1	1	2	G	1	117.34
88	31	2	1	1	2	BWF	1	149.475
89	31	2	1	1	2	B	1	59.6853
90	31	2	1	1	2	BWF	1	218.492
91	21	2	1	2	2	BWF	1	214.874
92	21	2	1	2	2	RWF	1	95.011
93	21	2	1	2	2	BWF	1	229.061
94	32	2	1	2	2	B	1	259.34
95	32	2	1	2	2	B	1	96.963
96	32	2	1	2	2	BWF	1	73.6823
1	18	1	2	1	2	B	2	95.7728
2	18	1	2	1	2	BWF	2	46.1644
3	18	1	2	1	2	BWF	2	102.295
4	25	1	2	1	2	BWF	2	179.834
5	25	1	2	1	2	BWF	2	54.4483
6	25	1	2	1	2	BWF	2	163.266
7	3	1	2	1	1	BWF	2	108.865
8	3	1	2	1	1	BWF	2	35.3096
9	3	1	2	1	1	B	2	41.1178
10	10	1	2	1	1	BWF	2	34.5954
11	10	1	2	1	1	G	2	83.4421
12	10	1	2	1	1	BWF	2	51.4966
13	22	1	2	2	2	G	2	63.9225
14	22	1	2	2	2	BWF	2	48.8305
15	22	1	2	2	2	B	2	42.3557
16	26	1	2	2	2	B	2	48.1639
17	26	1	2	2	2	RWF	2	74.5392
18	26	1	2	2	2	RWF	2	26.1687
19	1	1	2	2	1	BWF	2	79.2231
20	1	1	2	2	1	G	2	69.2399
21	1	1	2	2	1	BWF	2	43.2633
22	12	1	2	2	1	TAN	2	60.8357
23	12	1	2	2	1	BWF	2	155.981
24	12	1	2	2	1	B	2	96.2862
25	23	1	1	1	2	G	2	162.827
26	23	1	1	1	2	B	2	326.822
27	23	1	1	1	2	BWF	2	274.373
28	29	1	1	1	2	G	2	207.445
29	29	1	1	1	2	BWF	2	310.944
30	29	1	1	1	2	B	2	302.896
31	6	1	1	1	1	BWF	2	185.747
32	6	1	1	1	1	BWF	2	257.768
33	6	1	1	1	1	BWF	2	277.735
34	15	1	1	1	1	BWF	2	302.285
35	15	1	1	1	1	RWF	2	276.309
36	15	1	1	1	1	BWF	2	224.559
37	20	1	1	2	2	BWF	2	264.696
38	20	1	1	2	2	RWF	2	332.621
39	20	1	1	2	2	BWF	2	270.706
40	27	1	1	2	2	B	2	138.969
41	27	1	1	2	2	BWF	2	287.82
42	27	1	1	2	2	BWF	2	224.152
43	7	1	1	2	1	BWF	2	258.685
44	7	1	1	2	1	BWF	2	63.7899
45	7	1	1	2	1	RWF	2	233.626
46	11	1	1	2	1	BWF	2	353.001
47	11	1	1	2	1	BWF	2	287.005
48	11	1	1	2	1	B	2	189.109
49	19	2	2	1	2	B	2	235.561
50	19	2	2	1	2	B	2	114.317
51	19	2	2	1	2	G	2	37.6605
52	28	2	2	1	2	BWF	2	131.482
53	28	2	2	1	2	RWF	2	72.9072
54	28	2	2	1	2	B	2	84.6221
55	4	2	2	1	1	R	2	87.0161
56	4	2	2	1	1	B	2	304.424
57	4	2	2	1	1	BWF	2	307.255
58	16	2	2	1	1	BWF	2	156.405
59	16	2	2	1	1	BWF	2	299.337
60	16	2	2	1	1	G	2	152.04
61	17	2	2	2	2	BWF	2	288.17
62	17	2	2	2	2	BWF	2	254.772
63	17	2	2	2	2	G	2	173.662
64	30	2	2	2	2	BWF	2	183.204
65	30	2	2	2	2	RWF	2	194.371
66	30	2	2	2	2	BWF	2	308.473
67	2	2	2	2	1	BWF	2	219.141
68	2	2	2	2	1	BWF	2	267.461
69	2	2	2	2	1	BWF	2	274.466
70	14	2	2	2	1	BWF	2	70.3204
71	14	2	2	2	1	BWF	2	243.098
72	14	2	2	2	1	B	2	135.797
73	24	2	1	1	2	B	2	295.175
74	24	2	1	1	2	B	2	355.813
75	24	2	1	1	2	G	2	288.576
76	31	2	1	1	2	BWF	2	348.89
77	31	2	1	1	2	B	2	330.284
78	31	2	1	1	2	BWF	2	378.098
79	5	2	1	1	1	G	2	334.178
80	5	2	1	1	1	RWF	2	340.02
81	5	2	1	1	1	B	2	360.79
82	9	2	1	1	1	B	2	334.611
83	9	2	1	1	1	G	2	294.363
84	9	2	1	1	1	BWF	2	173.053
85	21	2	1	2	2	BWF	2	336.558
86	21	2	1	2	2	RWF	2	326.606
87	21	2	1	2	2	BWF	2	347.592
88	32	2	1	2	2	B	2	341.967
89	32	2	1	2	2	B	2	339.371
90	32	2	1	2	2	BWF	2	301.672
91	8	2	1	2	1	BWF	2	296.698
92	8	2	1	2	1	G	2	320.765
93	8	2	1	2	1	BWF	2	302.179
94	13	2	1	2	1	BWF	2	296.495
95	13	2	1	2	1	BWF	2	292.201
96	13	2	1	2	1	RWF	2	154.41
7	1	1	2	2	1	BWF	3	88.3088
8	1	1	2	2	1	G	3	301.583
9	1	1	2	2	1	BWF	3	288.511
10	12	1	2	2	1	TAN	3	149.561
11	12	1	2	2	1	BWF	3	384.155
12	12	1	2	2	1	B	3	301.478
19	7	1	1	2	1	BWF	3	395.07
20	7	1	1	2	1	BWF	3	340.509
21	7	1	1	2	1	RWF	3	342.221
22	11	1	1	2	1	BWF	3	300.318
23	11	1	1	2	1	BWF	3	117.301
24	11	1	1	2	1	B	3	300.108
31	2	2	2	2	1	BWF	3	296.734
32	2	2	2	2	1	BWF	3	286.191
33	2	2	2	2	1	BWF	3	297.156
34	14	2	2	2	1	BWF	3	286.824
35	14	2	2	2	1	BWF	3	243.073
36	14	2	2	2	1	B	3	212.71
43	8	2	1	2	1	BWF	3	106.02
44	8	2	1	2	1	G	3	226.099
45	8	2	1	2	1	BWF	3	50.2504
46	13	2	1	2	1	BWF	3	88.3088
47	13	2	1	2	1	BWF	3	154.094
48	13	2	1	2	1	RWF	3	78.2934
55	22	1	2	2	2	G	3	61.5308
56	22	1	2	2	2	BWF	3	37.2831
57	22	1	2	2	2	B	3	87.1491
58	26	1	2	2	2	B	3	204.171
59	26	1	2	2	2	RWF	3	259.624
60	26	1	2	2	2	RWF	3	284.294
67	20	1	1	2	2	BWF	3	52.148
68	20	1	1	2	2	RWF	3	26.7406
69	20	1	1	2	2	BWF	3	6.70985
70	27	1	1	2	2	B	3	16.1981
71	27	1	1	2	2	BWF	3	366.827
72	27	1	1	2	2	BWF	3	50.0395
79	17	2	2	2	2	BWF	3	288.775
80	17	2	2	2	2	BWF	3	264.78
81	17	2	2	2	2	G	3	257.251
82	30	2	2	2	2	BWF	3	274.92
83	30	2	2	2	2	RWF	3	170.006
84	30	2	2	2	2	BWF	3	124.225
91	21	2	1	2	2	BWF	3	374.112
92	21	2	1	2	2	RWF	3	283.856
93	21	2	1	2	2	BWF	3	379.333
94	32	2	1	2	2	B	3	330.741
95	32	2	1	2	2	B	3	327.83
96	32	2	1	2	2	BWF	3	259.359
1	3	1	2	1	1	BWF	4	125.329
2	3	1	2	1	1	BWF	4	69.9101
3	3	1	2	1	1	B	4	151.031
4	10	1	2	1	1	BWF	4	287.169
5	10	1	2	1	1	G	4	56.0553
6	10	1	2	1	1	BWF	4	135.369
7	1	1	2	2	1	BWF	4	153.741
8	1	1	2	2	1	G	4	44.6101
9	1	1	2	2	1	BWF	4	38.6866
10	12	1	2	2	1	TAN	4	57.2601
11	12	1	2	2	1	BWF	4	64.589
12	12	1	2	2	1	B	4	92.8005
13	6	1	1	1	1	BWF	4	86.6763
14	6	1	1	1	1	BWF	4	52.5414
15	6	1	1	1	1	BWF	4	41.9997
16	15	1	1	1	1	BWF	4	81.1545
17	15	1	1	1	1	RWF	4	69.4081
18	15	1	1	1	1	BWF	4	47.8228
19	7	1	1	2	1	BWF	4	129.546
20	7	1	1	2	1	BWF	4	61.7779
21	7	1	1	2	1	RWF	4	269.599
22	11	1	1	2	1	BWF	4	66.3962
23	11	1	1	2	1	BWF	4	131.855
24	11	1	1	2	1	B	4	174.925
25	4	2	2	1	1	R	4	349.515
26	4	2	2	1	1	B	4	305.541
27	4	2	2	1	1	BWF	4	260.459
28	16	2	2	1	1	BWF	4	298.966
29	16	2	2	1	1	BWF	4	348.426
30	16	2	2	1	1	G	4	225.028
31	2	2	2	2	1	BWF	4	276.265
32	2	2	2	2	1	BWF	4	267.778
33	2	2	2	2	1	BWF	4	55.7243
34	14	2	2	2	1	BWF	4	365.115
35	14	2	2	2	1	BWF	4	144.619
36	14	2	2	2	1	B	4	243.592
37	5	2	1	1	1	G	4	259.186
38	5	2	1	1	1	RWF	4	341.579
39	5	2	1	1	1	B	4	348.426
40	9	2	1	1	1	B	4	294.192
41	9	2	1	1	1	G	4	381.804
42	9	2	1	1	1	BWF	4	246.456
43	8	2	1	2	1	BWF	4	213.147
44	8	2	1	2	1	G	4	153
45	8	2	1	2	1	BWF	4	206.146
46	13	2	1	2	1	BWF	4	311.059
47	13	2	1	2	1	BWF	4	287.191
48	13	2	1	2	1	RWF	4	211.025
49	18	1	2	1	2	B	4	167.957
50	18	1	2	1	2	BWF	4	162.971
51	18	1	2	1	2	BWF	4	104.521
52	25	1	2	1	2	BWF	4	204.024
53	25	1	2	1	2	BWF	4	116.826
54	25	1	2	1	2	BWF	4	33.6596
55	22	1	2	2	2	G	4	48.723
56	22	1	2	2	2	BWF	4	221.846
57	22	1	2	2	2	B	4	195.644
58	26	1	2	2	2	B	4	43.2068
59	26	1	2	2	2	RWF	4	62.1951
60	26	1	2	2	2	RWF	4	277.007
61	23	1	1	1	2	G	4	173.473
62	23	1	1	1	2	B	4	125.101
63	23	1	1	1	2	BWF	4	134.011
64	29	1	1	1	2	G	4	155.758
65	29	1	1	1	2	BWF	4	72.5994
66	29	1	1	1	2	B	4	217.891
67	20	1	1	2	2	BWF	4	116.053
68	20	1	1	2	2	RWF	4	174.849
69	20	1	1	2	2	BWF	4	92.0609
70	27	1	1	2	2	B	4	17.8189
71	27	1	1	2	2	BWF	4	132.117
72	27	1	1	2	2	BWF	4	63.435
73	19	2	2	1	2	B	4	285.955
74	19	2	2	1	2	B	4	374.743
75	19	2	2	1	2	G	4	297.797
76	28	2	2	1	2	BWF	4	309.741
77	28	2	2	1	2	RWF	4	248.782
78	28	2	2	1	2	B	4	353.133
79	17	2	2	2	2	BWF	4	183.602
80	17	2	2	2	2	BWF	4	197.4
81	17	2	2	2	2	G	4	232.513
82	30	2	2	2	2	BWF	4	240.03
83	30	2	2	2	2	RWF	4	187.927
84	30	2	2	2	2	BWF	4	104.461
85	24	2	1	1	2	B	4	307.167
86	24	2	1	1	2	B	4	272.466
87	24	2	1	1	2	G	4	294.296
88	31	2	1	1	2	BWF	4	394.642
89	31	2	1	1	2	B	4	254.549
90	31	2	1	1	2	BWF	4	405.982
91	21	2	1	2	2	BWF	4	363.189
92	21	2	1	2	2	RWF	4	229.63
93	21	2	1	2	2	BWF	4	336.016
94	32	2	1	2	2	B	4	305.313
95	32	2	1	2	2	B	4	295.325
96	32	2	1	2	2	BWF	4	291.412
1	3	1	2	1	1	BWF	5	98.1361
2	3	1	2	1	1	BWF	5	116.871
3	3	1	2	1	1	B	5	172.378
4	10	1	2	1	1	BWF	5	380.948
5	10	1	2	1	1	G	5	159.301
6	10	1	2	1	1	BWF	5	91.0312
7	1	1	2	2	1	BWF	5	23.564
8	1	1	2	2	1	G	5	5.28203
9	1	1	2	2	1	BWF	5	3.92394
10	12	1	2	2	1	TAN	5	5.90884
11	12	1	2	2	1	BWF	5	7.78927
12	12	1	2	2	1	B	5	23.6685
13	6	1	1	1	1	BWF	5	21.2657
14	6	1	1	1	1	BWF	5	31.3991
15	6	1	1	1	1	BWF	5	5.17756
16	15	1	1	1	1	BWF	5	8.52055
17	15	1	1	1	1	RWF	5	11.3412
18	15	1	1	1	1	BWF	5	10.192
19	7	1	1	2	1	BWF	5	7.6848
20	7	1	1	2	1	BWF	5	2.56586
21	7	1	1	2	1	RWF	5	180.266
22	11	1	1	2	1	BWF	5	11.968
23	11	1	1	2	1	BWF	5	90.9461
24	11	1	1	2	1	B	5	282.123
25	4	2	2	1	1	R	5	361.264
26	4	2	2	1	1	B	5	415.824
27	4	2	2	1	1	BWF	5	377.525
28	16	2	2	1	1	BWF	5	259.245
29	16	2	2	1	1	BWF	5	372.604
30	16	2	2	1	1	G	5	307.927
31	2	2	2	2	1	BWF	5	292.988
32	2	2	2	2	1	BWF	5	374.316
33	2	2	2	2	1	BWF	5	374.529
34	14	2	2	2	1	BWF	5	397.851
35	14	2	2	2	1	BWF	5	307.509
36	14	2	2	2	1	B	5	197.922
37	5	2	1	1	1	G	5	353.347
38	5	2	1	1	1	RWF	5	181.625
39	5	2	1	1	1	B	5	353.561
40	9	2	1	1	1	B	5	253.812
41	9	2	1	1	1	G	5	393.144
42	9	2	1	1	1	BWF	5	382.874
43	8	2	1	2	1	BWF	5	398.279
44	8	2	1	2	1	G	5	276.482
45	8	2	1	2	1	BWF	5	326.602
46	13	2	1	2	1	BWF	5	420.745
47	13	2	1	2	1	BWF	5	407.266
48	13	2	1	2	1	RWF	5	393.144
49	18	1	2	1	2	B	5	314.324
50	18	1	2	1	2	BWF	5	296.473
51	18	1	2	1	2	BWF	5	259.833
52	25	1	2	1	2	BWF	5	130.601
53	25	1	2	1	2	BWF	5	257.745
54	25	1	2	1	2	BWF	5	55.5456
55	22	1	2	2	2	G	5	226.742
56	22	1	2	2	2	BWF	5	307.121
57	22	1	2	2	2	B	5	186.657
58	26	1	2	2	2	B	5	159.412
59	26	1	2	2	2	RWF	5	43.0191
60	26	1	2	2	2	RWF	5	236.45
61	23	1	1	1	2	G	5	199.914
62	23	1	1	1	2	B	5	109.201
63	23	1	1	1	2	BWF	5	79.033
64	29	1	1	1	2	G	5	137.803
65	29	1	1	1	2	BWF	5	98.8667
66	29	1	1	1	2	B	5	297.309
67	20	1	1	2	2	BWF	5	273.926
68	20	1	1	2	2	RWF	5	220.583
69	20	1	1	2	2	BWF	5	131.958
70	27	1	1	2	2	B	5	20.2624
71	27	1	1	2	2	BWF	5	129.244
72	27	1	1	2	2	BWF	5	34.4592
73	19	2	2	1	2	B	5	285.095
74	19	2	2	1	2	B	5	398.065
75	19	2	2	1	2	G	5	276.953
76	28	2	2	1	2	BWF	5	387.581
77	28	2	2	1	2	RWF	5	277.997
78	28	2	2	1	2	B	5	390.149
79	17	2	2	2	2	BWF	5	241.565
80	17	2	2	2	2	BWF	5	160.769
81	17	2	2	2	2	G	5	349.068
82	30	2	2	2	2	BWF	5	307.33
83	30	2	2	2	2	RWF	5	214.425
84	30	2	2	2	2	BWF	5	260.422
85	24	2	1	1	2	B	5	277.443
86	24	2	1	1	2	B	5	257.281
87	24	2	1	1	2	G	5	246.542
88	31	2	1	1	2	BWF	5	374.24
89	31	2	1	1	2	B	5	288.486
90	31	2	1	1	2	BWF	5	274.606
91	21	2	1	2	2	BWF	5	325.548
92	21	2	1	2	2	RWF	5	310.168
93	21	2	1	2	2	BWF	5	367.098
94	32	2	1	2	2	B	5	107.741
95	32	2	1	2	2	B	5	312.093
96	32	2	1	2	2	BWF	5	278.152
1	3	1	2	1	1	BWF	6	110.882
2	3	1	2	1	1	BWF	6	186.361
3	3	1	2	1	1	B	6	122.634
4	10	1	2	1	1	BWF	6	357.793
5	10	1	2	1	1	G	6	191.63
6	10	1	2	1	1	BWF	6	244.617
7	1	1	2	2	1	BWF	6	146.24
8	1	1	2	2	1	G	6	128.105
9	1	1	2	2	1	BWF	6	71.6728
10	12	1	2	2	1	TAN	6	24.2575
11	12	1	2	2	1	BWF	6	123.749
12	12	1	2	2	1	B	6	91.7332
13	6	1	1	1	1	BWF	6	97.3055
14	6	1	1	1	1	BWF	6	69.9505
15	6	1	1	1	1	BWF	6	50.7007
16	15	1	1	1	1	BWF	6	169.948
17	15	1	1	1	1	RWF	6	140.162
18	15	1	1	1	1	BWF	6	89.5042
19	7	1	1	2	1	BWF	6	51.8152
20	7	1	1	2	1	BWF	6	27.1957
21	7	1	1	2	1	RWF	6	273.694
22	11	1	1	2	1	BWF	6	45.2297
23	11	1	1	2	1	BWF	6	90.2134
24	11	1	1	2	1	B	6	183.727
25	4	2	2	1	1	R	6	252.309
26	4	2	2	1	1	B	6	378.784
27	4	2	2	1	1	BWF	6	296.882
28	16	2	2	1	1	BWF	6	168.618
29	16	2	2	1	1	BWF	6	280.626
30	16	2	2	1	1	G	6	231.02
31	2	2	2	2	1	BWF	6	268.355
32	2	2	2	2	1	BWF	6	283.458
33	2	2	2	2	1	BWF	6	303.699
34	14	2	2	2	1	BWF	6	293.421
35	14	2	2	2	1	BWF	6	306.635
36	14	2	2	2	1	B	6	169.457
37	5	2	1	1	1	G	6	257.658
38	5	2	1	1	1	RWF	6	287.967
39	5	2	1	1	1	B	6	186.447
40	9	2	1	1	1	B	6	281.989
41	9	2	1	1	1	G	6	287.023
42	9	2	1	1	1	BWF	6	285.136
43	8	2	1	2	1	BWF	6	253.778
44	8	2	1	2	1	G	6	272.865
45	8	2	1	2	1	BWF	6	272.131
46	13	2	1	2	1	BWF	6	253.044
47	13	2	1	2	1	BWF	6	281.36
48	13	2	1	2	1	RWF	6	297.301
49	18	1	2	1	2	B	6	281.78
50	18	1	2	1	2	BWF	6	225.147
51	18	1	2	1	2	BWF	6	282.933
52	25	1	2	1	2	BWF	6	59.6524
53	25	1	2	1	2	BWF	6	274.228
54	25	1	2	1	2	BWF	6	162.326
55	22	1	2	2	2	G	6	285.345
56	22	1	2	2	2	BWF	6	121.319
57	22	1	2	2	2	B	6	171.555
58	26	1	2	2	2	B	6	103.595
59	26	1	2	2	2	RWF	6	37.209
60	26	1	2	2	2	RWF	6	120.271
61	23	1	1	1	2	G	6	127.612
62	23	1	1	1	2	B	6	108.105
63	23	1	1	1	2	BWF	6	31.267
64	29	1	1	1	2	G	6	35.4719
65	29	1	1	1	2	BWF	6	50.3692
66	29	1	1	1	2	B	6	140.955
67	20	1	1	2	2	BWF	6	169.548
68	20	1	1	2	2	RWF	6	43.8817
69	20	1	1	2	2	BWF	6	89.8952
70	27	1	1	2	2	B	6	17.571
71	27	1	1	2	2	BWF	6	145.28
72	27	1	1	2	2	BWF	6	22.6169
73	19	2	2	1	2	B	6	203.668
74	19	2	2	1	2	B	6	153.089
75	19	2	2	1	2	G	6	219.766
76	28	2	2	1	2	BWF	6	110.92
77	28	2	2	1	2	RWF	6	231.78
78	28	2	2	1	2	B	6	99.3862
79	17	2	2	2	2	BWF	6	157.774
80	17	2	2	2	2	BWF	6	256.89
81	17	2	2	2	2	G	6	299.179
82	30	2	2	2	2	BWF	6	247.639
83	30	2	2	2	2	RWF	6	118.849
84	30	2	2	2	2	BWF	6	135.909
85	24	2	1	1	2	B	6	157.294
86	24	2	1	1	2	B	6	176.997
87	24	2	1	1	2	G	6	251.123
88	31	2	1	1	2	BWF	6	208.113
89	31	2	1	1	2	B	6	91.5772
90	31	2	1	1	2	BWF	6	215.081
91	21	2	1	2	2	BWF	6	297.497
92	21	2	1	2	2	RWF	6	237.307
93	21	2	1	2	2	BWF	6	166.905
94	32	2	1	2	2	B	6	99.9869
95	32	2	1	2	2	B	6	203.547
96	32	2	1	2	2	BWF	6	146.481
1	3	1	2	1	1	BWF	7	173.392
2	3	1	2	1	1	BWF	7	97.8244
3	3	1	2	1	1	B	7	108.637
4	10	1	2	1	1	BWF	7	307.829
5	10	1	2	1	1	G	7	102.162
6	10	1	2	1	1	BWF	7	209.092
7	1	1	2	2	1	BWF	7	.
8	1	1	2	2	1	G	7	.
9	1	1	2	2	1	BWF	7	.
10	12	1	2	2	1	TAN	7	.
11	12	1	2	2	1	BWF	7	.
12	12	1	2	2	1	B	7	.
13	6	1	1	1	1	BWF	7	234.977
14	6	1	1	1	1	BWF	7	202.32
15	6	1	1	1	1	BWF	7	38.8132
16	15	1	1	1	1	BWF	7	230.608
17	15	1	1	1	1	RWF	7	143.449
18	15	1	1	1	1	BWF	7	176.652
19	7	1	1	2	1	BWF	7	.
20	7	1	1	2	1	BWF	7	.
21	7	1	1	2	1	RWF	7	.
22	11	1	1	2	1	BWF	7	.
23	11	1	1	2	1	BWF	7	.
24	11	1	1	2	1	B	7	.
25	4	2	2	1	1	R	7	186.155
26	4	2	2	1	1	B	7	377.486
27	4	2	2	1	1	BWF	7	238.8
28	16	2	2	1	1	BWF	7	103.036
29	16	2	2	1	1	BWF	7	207.562
30	16	2	2	1	1	G	7	390.47
31	2	2	2	2	1	BWF	7	.
32	2	2	2	2	1	BWF	7	.
33	2	2	2	2	1	BWF	7	.
34	14	2	2	2	1	BWF	7	.
35	14	2	2	2	1	BWF	7	.
36	14	2	2	2	1	B	7	.
37	5	2	1	1	1	G	7	154.589
38	5	2	1	1	1	RWF	7	246.009
39	5	2	1	1	1	B	7	242.186
40	9	2	1	1	1	B	7	211.713
41	9	2	1	1	1	G	7	256.931
42	9	2	1	1	1	BWF	7	283.581
43	8	2	1	2	1	BWF	7	.
44	8	2	1	2	1	G	7	.
45	8	2	1	2	1	BWF	7	.
46	13	2	1	2	1	BWF	7	.
47	13	2	1	2	1	BWF	7	.
48	13	2	1	2	1	RWF	7	.
49	18	1	2	1	2	B	7	290.899
50	18	1	2	1	2	BWF	7	260.317
51	18	1	2	1	2	BWF	7	106.531
52	25	1	2	1	2	BWF	7	12.5998
53	25	1	2	1	2	BWF	7	284.674
54	25	1	2	1	2	BWF	7	6.59252
55	22	1	2	2	2	G	7	165.949
56	22	1	2	2	2	BWF	7	53.4491
57	22	1	2	2	2	B	7	82.2839
58	26	1	2	2	2	B	7	15.5488
59	26	1	2	2	2	RWF	7	12.8182
60	26	1	2	2	2	RWF	7	23.4128
61	23	1	1	1	2	G	7	33.1336
62	23	1	1	1	2	B	7	42.1991
63	23	1	1	1	2	BWF	7	7.02941
64	29	1	1	1	2	G	7	13.3643
65	29	1	1	1	2	BWF	7	99.2134
66	29	1	1	1	2	B	7	128.485
67	20	1	1	2	2	BWF	7	81.4936
68	20	1	1	2	2	RWF	7	72.2375
69	20	1	1	2	2	BWF	7	55.7325
70	27	1	1	2	2	B	7	4.54492
71	27	1	1	2	2	BWF	7	67.1075
72	27	1	1	2	2	BWF	7	10.0094
73	19	2	2	1	2	B	7	77.925
74	19	2	2	1	2	B	7	162.903
75	19	2	2	1	2	G	7	137.588
76	28	2	2	1	2	BWF	7	135.804
77	28	2	2	1	2	RWF	7	108.704
78	28	2	2	1	2	B	7	31.1982
79	17	2	2	2	2	BWF	7	93.8723
80	17	2	2	2	2	BWF	7	77.5904
81	17	2	2	2	2	G	7	290.37
82	30	2	2	2	2	BWF	7	271.412
83	30	2	2	2	2	RWF	7	58.632
84	30	2	2	2	2	BWF	7	62.2007
85	24	2	1	1	2	B	7	84.2816
86	24	2	1	1	2	B	7	56.8477
87	24	2	1	1	2	G	7	137.254
88	31	2	1	1	2	BWF	7	138.034
89	31	2	1	1	2	B	7	148.517
90	31	2	1	1	2	BWF	7	108.816
91	21	2	1	2	2	BWF	7	144.056
92	21	2	1	2	2	RWF	7	167.81
93	21	2	1	2	2	BWF	7	125.432
94	32	2	1	2	2	B	7	49.4874
95	32	2	1	2	2	B	7	70.1186
96	32	2	1	2	2	BWF	7	73.3527
1	3	1	2	1	1	BWF	8	228.365
2	3	1	2	1	1	BWF	8	154.205
3	3	1	2	1	1	B	8	258.253
4	10	1	2	1	1	BWF	8	327.712
5	10	1	2	1	1	G	8	324.033
6	10	1	2	1	1	BWF	8	145.506
7	1	1	2	2	1	BWF	8	198.478
8	1	1	2	2	1	G	8	186.322
9	1	1	2	2	1	BWF	8	43.2603
10	12	1	2	2	1	TAN	8	229.801
11	12	1	2	2	1	BWF	8	157.674
12	12	1	2	2	1	B	8	275.278
13	6	1	1	1	1	BWF	8	37.4984
14	6	1	1	1	1	BWF	8	55.1956
15	6	1	1	1	1	BWF	8	107.67
16	15	1	1	1	1	BWF	8	78.5517
17	15	1	1	1	1	RWF	8	193.48
18	15	1	1	1	1	BWF	8	64.2499
19	7	1	1	2	1	BWF	8	275.175
20	7	1	1	2	1	BWF	8	138.434
21	7	1	1	2	1	RWF	8	216.013
22	11	1	1	2	1	BWF	8	173.622
23	11	1	1	2	1	BWF	8	158.6
24	11	1	1	2	1	B	8	93.1621
25	4	2	2	1	1	R	8	157.469
26	4	2	2	1	1	B	8	140.389
27	4	2	2	1	1	BWF	8	81.124
28	16	2	2	1	1	BWF	8	194.098
29	16	2	2	1	1	BWF	8	277.542
30	16	2	2	1	1	G	8	196.67
31	2	2	2	2	1	BWF	8	179.384
32	2	2	2	2	1	BWF	8	239.987
33	2	2	2	2	1	BWF	8	275.998
34	14	2	2	2	1	BWF	8	67.954
35	14	2	2	2	1	BWF	8	73.8187
36	14	2	2	2	1	B	8	159.115
37	5	2	1	1	1	G	8	27.0036
38	5	2	1	1	1	RWF	8	193.583
39	5	2	1	1	1	B	8	192.966
40	9	2	1	1	1	B	8	168.581
41	9	2	1	1	1	G	8	66.6164
42	9	2	1	1	1	BWF	8	123.926
43	8	2	1	2	1	BWF	8	62.295
44	8	2	1	2	1	G	8	195.744
45	8	2	1	2	1	BWF	8	280.628
46	13	2	1	2	1	BWF	8	84.6222
47	13	2	1	2	1	BWF	8	293.894
48	13	2	1	2	1	RWF	8	276.836
49	18	1	2	1	2	B	8	289.548
50	18	1	2	1	2	BWF	8	220.123
51	18	1	2	1	2	BWF	8	132.447
52	25	1	2	1	2	BWF	8	204.804
53	25	1	2	1	2	BWF	8	46.2908
54	25	1	2	1	2	BWF	8	102.678
55	22	1	2	2	2	G	8	296.827
56	22	1	2	2	2	BWF	8	126.797
57	22	1	2	2	2	B	8	146.136
58	26	1	2	2	2	B	8	304.758
59	26	1	2	2	2	RWF	8	35.5349
60	26	1	2	2	2	RWF	8	298.022
61	23	1	1	1	2	G	8	259.779
62	23	1	1	1	2	B	8	137.662
63	23	1	1	1	2	BWF	8	128.427
64	29	1	1	1	2	G	8	35.7522
65	29	1	1	1	2	BWF	8	84.6426
66	29	1	1	1	2	B	8	297.696
67	20	1	1	2	2	BWF	8	128.753
68	20	1	1	2	2	RWF	8	159.608
69	20	1	1	2	2	BWF	8	132.881
70	27	1	1	2	2	B	8	215.017
71	27	1	1	2	2	BWF	8	143.202
72	27	1	1	2	2	BWF	8	75.2991
73	19	2	2	1	2	B	8	226.751
74	19	2	2	1	2	B	8	192.31
75	19	2	2	1	2	G	8	230.553
76	28	2	2	1	2	BWF	8	129.839
77	28	2	2	1	2	RWF	8	23.258
78	28	2	2	1	2	B	8	82.4697
79	17	2	2	2	2	BWF	8	141.138
80	17	2	2	2	2	BWF	8	127.014
81	17	2	2	2	2	G	8	140.269
82	30	2	2	2	2	BWF	8	189.811
83	30	2	2	2	2	RWF	8	85.6204
84	30	2	2	2	2	BWF	8	287.809
85	24	2	1	1	2	B	8	79.0622
86	24	2	1	1	2	B	8	58.4017
87	24	2	1	1	2	G	8	154.696
88	31	2	1	1	2	BWF	8	131.136
89	31	2	1	1	2	B	8	64.9261
90	31	2	1	1	2	BWF	8	200.608
91	21	2	1	2	2	BWF	8	257.153
92	21	2	1	2	2	RWF	8	197.105
93	21	2	1	2	2	BWF	8	250.991
94	32	2	1	2	2	B	8	189.01
95	32	2	1	2	2	B	8	58.4017
96	32	2	1	2	2	BWF	8	100.206
1	3	1	2	1	1	BWF	9	157.475
2	3	1	2	1	1	BWF	9	26.7466
3	3	1	2	1	1	B	9	7.65679
4	10	1	2	1	1	BWF	9	14.5436
5	10	1	2	1	1	G	9	73.7461
6	10	1	2	1	1	BWF	9	5.84447
7	1	1	2	2	1	BWF	9	7.65679
8	1	1	2	2	1	G	9	4.99872
9	1	1	2	2	1	BWF	9	15.7518
10	12	1	2	2	1	TAN	9	6.32776
11	12	1	2	2	1	BWF	9	157.959
12	12	1	2	2	1	B	9	48.8569
13	6	1	1	1	1	BWF	9	17.0809
14	6	1	1	1	1	BWF	9	6.81104
15	6	1	1	1	1	BWF	9	24.5718
16	15	1	1	1	1	BWF	9	5.11954
17	15	1	1	1	1	RWF	9	7.05268
18	15	1	1	1	1	BWF	9	5.96529
19	7	1	1	2	1	BWF	9	29.6463
20	7	1	1	2	1	BWF	9	19.1348
21	7	1	1	2	1	RWF	9	5.84447
22	11	1	1	2	1	BWF	9	12.3688
23	11	1	1	2	1	BWF	9	6.69022
24	11	1	1	2	1	B	9	92.5942
25	4	2	2	1	1	R	9	25.78
26	4	2	2	1	1	B	9	7.17351
27	4	2	2	1	1	BWF	9	25.6585
28	16	2	2	1	1	BWF	9	111.385
29	16	2	2	1	1	BWF	9	95.3117
30	16	2	2	1	1	G	9	43.3397
31	2	2	2	2	1	BWF	9	27.2659
32	2	2	2	2	1	BWF	9	93.5971
33	2	2	2	2	1	BWF	9	26.3015
34	14	2	2	2	1	BWF	9	59.3063
35	14	2	2	2	1	BWF	9	17.3001
36	14	2	2	2	1	B	9	21.3722
37	5	2	1	1	1	G	9	165.286
38	5	2	1	1	1	RWF	9	50.0907
39	5	2	1	1	1	B	9	30.4806
40	9	2	1	1	1	B	9	66.486
41	9	2	1	1	1	G	9	58.3419
42	9	2	1	1	1	BWF	9	30.5878
43	8	2	1	2	1	BWF	9	20.9435
44	8	2	1	2	1	G	9	26.9444
45	8	2	1	2	1	BWF	9	22.1223
46	13	2	1	2	1	BWF	9	324.899
47	13	2	1	2	1	BWF	9	25.6585
48	13	2	1	2	1	RWF	9	61.4495
49	18	1	2	1	2	B	9	54.2699
50	18	1	2	1	2	BWF	9	88.6678
51	18	1	2	1	2	BWF	9	229.474
52	25	1	2	1	2	BWF	9	68.2005
53	25	1	2	1	2	BWF	9	9.15606
54	25	1	2	1	2	BWF	9	116.315
55	22	1	2	2	2	G	9	79.0235
56	22	1	2	2	2	BWF	9	89.3108
57	22	1	2	2	2	B	9	279.196
58	26	1	2	2	2	B	9	84.9173
59	26	1	2	2	2	RWF	9	148.784
60	26	1	2	2	2	RWF	9	147.069
61	23	1	1	1	2	G	9	29.9449
62	23	1	1	1	2	B	9	146.855
63	23	1	1	1	2	BWF	9	162.5
64	29	1	1	1	2	G	9	89.6323
65	29	1	1	1	2	BWF	9	64.9614
66	29	1	1	1	2	B	9	74.6719
67	20	1	1	2	2	BWF	9	74.1138
68	20	1	1	2	2	RWF	9	38.6202
69	20	1	1	2	2	BWF	9	114.63
70	27	1	1	2	2	B	9	15.181
71	27	1	1	2	2	BWF	9	46.9913
72	27	1	1	2	2	BWF	9	9.71182
73	19	2	2	1	2	B	9	81.4804
74	19	2	2	1	2	B	9	371.859
75	19	2	2	1	2	G	9	109.161
76	28	2	2	1	2	BWF	9	14.5113
77	28	2	2	1	2	RWF	9	36.1646
78	28	2	2	1	2	B	9	198.565
79	17	2	2	2	2	BWF	9	15.0693
80	17	2	2	2	2	BWF	9	160.504
81	17	2	2	2	2	G	9	45.9868
82	30	2	2	2	2	BWF	9	162.178
83	30	2	2	2	2	RWF	9	11.2744
84	30	2	2	2	2	BWF	9	6.92143
85	24	2	1	1	2	B	9	42.0802
86	24	2	1	1	2	B	9	4.68913
87	24	2	1	1	2	G	9	124.787
88	31	2	1	1	2	BWF	9	7.3679
89	31	2	1	1	2	B	9	33.8207
90	31	2	1	1	2	BWF	9	42.3035
91	21	2	1	2	2	BWF	9	4.91236
92	21	2	1	2	2	RWF	9	6.14013
93	21	2	1	2	2	BWF	9	23.4405
94	32	2	1	2	2	B	9	22.8824
95	32	2	1	2	2	B	9	33.9323
96	32	2	1	2	2	BWF	9	75.8997
1	3	1	2	1	1	BWF	10	138.962
2	3	1	2	1	1	BWF	10	185.171
3	3	1	2	1	1	B	10	494.346
4	10	1	2	1	1	BWF	10	21.9895
5	10	1	2	1	1	G	10	240.532
6	10	1	2	1	1	BWF	10	195.774
7	1	1	2	2	1	BWF	10	73.5557
8	1	1	2	2	1	G	10	30.6441
9	1	1	2	2	1	BWF	10	33.187
10	12	1	2	2	1	TAN	10	34.6703
11	12	1	2	2	1	BWF	10	42.7229
12	12	1	2	2	1	B	10	204.092
13	6	1	1	1	1	BWF	10	214.793
14	6	1	1	1	1	BWF	10	27.3595
15	6	1	1	1	1	BWF	10	79.701
16	15	1	1	1	1	BWF	10	17.6116
17	15	1	1	1	1	RWF	10	164.677
18	15	1	1	1	1	BWF	10	93.687
19	7	1	1	2	1	BWF	10	46.7492
20	7	1	1	2	1	BWF	10	45.6896
21	7	1	1	2	1	RWF	10	11.1484
22	11	1	1	2	1	BWF	10	59.6756
23	11	1	1	2	1	BWF	10	30.0083
24	11	1	1	2	1	B	10	296.272
25	4	2	2	1	1	R	10	19.5188
26	4	2	2	1	1	B	10	73.4497
27	4	2	2	1	1	BWF	10	226.024
28	16	2	2	1	1	BWF	10	8.81741
29	16	2	2	1	1	BWF	10	15.2806
30	16	2	2	1	1	G	10	152.28
31	2	2	2	2	1	BWF	10	30.3262
32	2	2	2	2	1	BWF	10	279.849
33	2	2	2	2	1	BWF	10	19.6248
34	14	2	2	2	1	BWF	10	94.1109
35	14	2	2	2	1	BWF	10	127.275
36	14	2	2	2	1	B	10	10.3008
37	5	2	1	1	1	G	10	25.4523
38	5	2	1	1	1	RWF	10	21.7439
39	5	2	1	1	1	B	10	101.846
40	9	2	1	1	1	B	10	12.4199
41	9	2	1	1	1	G	10	9.66505
42	9	2	1	1	1	BWF	10	23.0153
43	8	2	1	2	1	BWF	10	29.2666
44	8	2	1	2	1	G	10	156.836
45	8	2	1	2	1	BWF	10	100.349
46	13	2	1	2	1	BWF	10	176.658
47	13	2	1	2	1	BWF	10	52.8698
48	13	2	1	2	1	RWF	10	208.382
49	18	1	2	1	2	B	10	46.868
50	18	1	2	1	2	BWF	10	16.7516
51	18	1	2	1	2	BWF	10	29.0768
52	25	1	2	1	2	BWF	10	48.4756
53	25	1	2	1	2	BWF	10	15.4655
54	25	1	2	1	2	BWF	10	12.1431
55	22	1	2	2	2	G	10	581.125
56	22	1	2	2	2	BWF	10	60.265
57	22	1	2	2	2	B	10	22.6463
58	26	1	2	2	2	B	10	172.371
59	26	1	2	2	2	RWF	10	112.46
60	26	1	2	2	2	RWF	10	21.7889
61	23	1	1	1	2	G	10	20.5028
62	23	1	1	1	2	B	10	26.719
63	23	1	1	1	2	BWF	10	289.407
64	29	1	1	1	2	G	10	135.074
65	29	1	1	1	2	BWF	10	12.3574
66	29	1	1	1	2	B	10	82.1288
67	20	1	1	2	2	BWF	10	255.218
68	20	1	1	2	2	RWF	10	91.5603
69	20	1	1	2	2	BWF	10	74.7337
70	27	1	1	2	2	B	10	81.3786
71	27	1	1	2	2	BWF	10	66.0525
72	27	1	1	2	2	BWF	10	27.5764
73	19	2	2	1	2	B	10	112.567
74	19	2	2	1	2	B	10	280.94
75	19	2	2	1	2	G	10	60.3721
76	28	2	2	1	2	BWF	10	32.3564
77	28	2	2	1	2	RWF	10	130.679
78	28	2	2	1	2	B	10	42.3666
79	17	2	2	2	2	BWF	10	26.1831
80	17	2	2	2	2	BWF	10	73.6619
81	17	2	2	2	2	G	10	42.7953
82	30	2	2	2	2	BWF	10	194.235
83	30	2	2	2	2	RWF	10	110.946
84	30	2	2	2	2	BWF	10	102.941
85	24	2	1	1	2	B	10	287.272
86	24	2	1	1	2	B	10	100.561
87	24	2	1	1	2	G	10	136.367
88	31	2	1	1	2	BWF	10	252.548
89	31	2	1	1	2	B	10	199.434
90	31	2	1	1	2	BWF	10	107.16
91	21	2	1	2	2	BWF	10	63.5653
92	21	2	1	2	2	RWF	10	38.0359
93	21	2	1	2	2	BWF	10	145.238
94	32	2	1	2	2	B	10	197.162
95	32	2	1	2	2	B	10	232.427
96	32	2	1	2	2	BWF	10	60.7527

## Sheet: Hapto
Sample ID	Pen	Conditioning	Source	Rest	Group	Breed	Time	Hapto (mg/mL)
1	3	1	2	1	1	BWF	1	0.0486734
2	3	1	2	1	1	BWF	1	0.123713
3	3	1	2	1	1	B	1	0.0327996
4	10	1	2	1	1	BWF	1	0.0717626
5	10	1	2	1	1	G	1	0.041458
6	10	1	2	1	1	BWF	1	0.060218
7	1	1	2	2	1	BWF	1	0.100624
8	1	1	2	2	1	G	1	0.0486734
9	1	1	2	2	1	BWF	1	0.0385719
10	12	1	2	2	1	TAN	1	0.0818642
11	12	1	2	2	1	BWF	1	0.0818642
12	12	1	2	2	1	B	1	0.0659903
13	6	1	1	1	1	BWF	1	0.0861934
14	6	1	1	1	1	BWF	1	0.0515596
15	6	1	1	1	1	BWF	1	0.203083
16	15	1	1	1	1	BWF	1	0.14536
17	15	1	1	1	1	RWF	1	0.0760919
18	15	1	1	1	1	BWF	1	0.0775349
19	7	1	1	2	1	BWF	1	0.109283
20	7	1	1	2	1	BWF	1	0.0558888
21	7	1	1	2	1	RWF	1	0.0962949
22	11	1	1	2	1	BWF	1	0.0847503
23	11	1	1	2	1	BWF	1	0.1266
24	11	1	1	2	1	B	1	0.0755551
25	4	2	2	1	1	R	1	1.28106
26	4	2	2	1	1	B	1	0.0746488
27	4	2	2	1	1	BWF	1	0.106396
28	16	2	2	1	1	BWF	1	0.871227
29	16	2	2	1	1	BWF	1	0.0645473
30	16	2	2	1	1	G	1	0.041458
31	2	2	2	2	1	BWF	1	0.0876365
32	2	2	2	2	1	BWF	1	0.0818642
33	2	2	2	2	1	BWF	1	0.097738
34	14	2	2	2	1	BWF	1	0.0645473
35	14	2	2	2	1	BWF	1	0.0991811
36	14	2	2	2	1	B	1	0.0674334
37	5	2	1	1	1	G	1	0.0347467
38	5	2	1	1	1	RWF	1	0.0457873
39	5	2	1	1	1	B	1	0.0447201
40	9	2	1	1	1	B	1	0.0393183
41	9	2	1	1	1	G	1	0.0514725
42	9	2	1	1	1	BWF	1	0.0811829
43	8	2	1	2	1	BWF	1	0.0919867
44	8	2	1	2	1	G	1	0.249992
45	8	2	1	2	1	BWF	1	0.075781
46	13	2	1	2	1	BWF	1	0.0366173
47	13	2	1	2	1	BWF	1	0.0339164
48	13	2	1	2	1	RWF	1	0.104141
49	18	1	2	1	2	B	1	0.108192
50	18	1	2	1	2	BWF	1	0.0784819
51	18	1	2	1	2	BWF	1	0.0487716
52	25	1	2	1	2	BWF	1	0.0960381
53	25	1	2	1	2	BWF	1	0.275651
54	25	1	2	1	2	BWF	1	1.16854
55	22	1	2	2	2	G	1	0.0784819
56	22	1	2	2	2	BWF	1	0.0784819
57	22	1	2	2	2	B	1	0.0487716
58	26	1	2	2	2	B	1	0.430955
59	26	1	2	2	2	RWF	1	0.114945
60	26	1	2	2	2	RWF	1	0.0906362
61	23	1	1	1	2	G	1	0.191537
62	23	1	1	1	2	B	1	0.297258
63	23	1	1	1	2	BWF	1	0.0474211
64	29	1	1	1	2	G	1	0.102403
65	29	1	1	1	2	BWF	1	0.0852343
66	29	1	1	1	2	B	1	0.0771315
67	20	1	1	2	2	BWF	1	0.0555239
68	20	1	1	2	2	RWF	1	0.518736
69	20	1	1	2	2	BWF	1	0.098739
70	27	1	1	2	2	B	1	0.0838838
71	27	1	1	2	2	BWF	1	0.0879352
72	27	1	1	2	2	BWF	1	0.0946876
73	19	2	2	1	2	B	1	0.128449
74	19	2	2	1	2	B	1	0.0393183
75	19	2	2	1	2	G	1	0.0636267
76	28	2	2	1	2	BWF	1	0.183819
77	28	2	2	1	2	RWF	1	0.0497983
78	28	2	2	1	2	B	1	0.05654
79	17	2	2	2	2	BWF	1	0.099181
80	17	2	2	2	2	BWF	1	0.0531692
81	17	2	2	2	2	G	1	0.395875
82	30	2	2	2	2	BWF	1	0.0363148
83	30	2	2	2	2	RWF	1	0.0464274
84	30	2	2	2	2	BWF	1	0.0441802
85	24	2	1	1	2	B	1	0.0587873
86	24	2	1	1	2	B	1	0.126029
87	24	2	1	1	2	G	1	0.12171
88	31	2	1	1	2	BWF	1	0.0666527
89	31	2	1	1	2	B	1	0.0688999
90	31	2	1	1	2	BWF	1	0.0913724
91	21	2	1	2	2	BWF	1	0.148677
92	21	2	1	2	2	RWF	1	0.118339
93	21	2	1	2	2	BWF	1	0.0542928
94	32	2	1	2	2	B	1	0.20823
95	32	2	1	2	2	B	1	0.145306
96	32	2	1	2	2	BWF	1	0.119463
1	3	1	2	1	1	BWF	2	0.107103
2	3	1	2	1	1	BWF	2	0.139688
3	3	1	2	1	1	B	2	0.147554
4	10	1	2	1	1	BWF	2	0.182386
5	10	1	2	1	1	G	2	0.102609
6	10	1	2	1	1	BWF	2	0.584586
7	1	1	2	2	1	BWF	2	0.0666527
8	1	1	2	2	1	G	2	0.118339
9	1	1	2	2	1	BWF	2	0.143059
10	12	1	2	2	1	TAN	2	0.095867
11	12	1	2	2	1	BWF	2	0.118339
12	12	1	2	2	1	B	2	0.120587
13	6	1	1	1	1	BWF	2	0.0895158
14	6	1	1	1	1	BWF	2	0.0936197
15	6	1	1	1	1	BWF	2	0.0841463
16	15	1	1	1	1	BWF	2	0.114216
17	15	1	1	1	1	RWF	2	0.0902488
18	15	1	1	1	1	BWF	2	0.0936197
19	7	1	1	2	1	BWF	2	0.0736033
20	7	1	1	2	1	BWF	2	0.125748
21	7	1	1	2	1	RWF	2	0.122955
22	11	1	1	2	1	BWF	2	0.1034
23	11	1	1	2	1	BWF	2	0.330604
24	11	1	1	2	1	B	2	0.0164903
25	4	2	2	1	1	R	2	0.672646
26	4	2	2	1	1	B	2	0.762855
27	4	2	2	1	1	BWF	2	0.870677
28	16	2	2	1	1	BWF	2	1.93203
29	16	2	2	1	1	BWF	2	0.814807
30	16	2	2	1	1	G	2	0.269147
31	2	2	2	2	1	BWF	2	0.475865
32	2	2	2	2	1	BWF	2	0.194759
33	2	2	2	2	1	BWF	2	0.583512
34	14	2	2	2	1	BWF	2	0.101329
35	14	2	2	2	1	BWF	2	0.326879
36	14	2	2	2	1	B	2	0.38368
37	5	2	1	1	1	G	2	0.662097
38	5	2	1	1	1	RWF	2	0.495419
39	5	2	1	1	1	B	2	0.705861
40	9	2	1	1	1	B	2	0.0959593
41	9	2	1	1	1	G	2	0.530803
42	9	2	1	1	1	BWF	2	1.01873
43	8	2	1	2	1	BWF	2	0.547564
44	8	2	1	2	1	G	2	0.216071
45	8	2	1	2	1	BWF	2	0.35947
46	13	2	1	2	1	BWF	2	0.556876
47	13	2	1	2	1	BWF	2	0.531734
48	13	2	1	2	1	RWF	2	0.149958
49	18	1	2	1	2	B	2	0.545926
50	18	1	2	1	2	BWF	2	0.130404
51	18	1	2	1	2	BWF	2	0.131335
52	25	1	2	1	2	BWF	2	0.519629
53	25	1	2	1	2	BWF	2	0.138785
54	25	1	2	1	2	BWF	2	0.131335
55	22	1	2	2	2	G	2	0.138785
56	22	1	2	2	2	BWF	2	2.18538
57	22	1	2	2	2	B	2	0.32503
58	26	1	2	2	2	B	2	0.0293771
59	26	1	2	2	2	RWF	2	0.0727926
60	26	1	2	2	2	RWF	2	1.51433
61	23	1	1	1	2	G	2	0.141813
62	23	1	1	1	2	B	2	0.584586
63	23	1	1	1	2	BWF	2	0.0966359
64	29	1	1	1	2	G	2	0.11295
65	29	1	1	1	2	BWF	2	0.0928712
66	29	1	1	1	2	B	2	0.392796
67	20	1	1	2	2	BWF	2	0.10291
68	20	1	1	2	2	RWF	2	0.538366
69	20	1	1	2	2	BWF	2	0.722838
70	27	1	1	2	2	B	2	0.119224
71	27	1	1	2	2	BWF	2	0.223382
72	27	1	1	2	2	BWF	2	0.087368
73	19	2	2	1	2	B	2	0.734132
74	19	2	2	1	2	B	2	0.662602
75	19	2	2	1	2	G	2	0.303697
76	28	2	2	1	2	BWF	2	0.603621
77	28	2	2	1	2	RWF	2	0.678916
78	28	2	2	1	2	B	2	0.996409
79	17	2	2	2	2	BWF	2	0.483149
80	17	2	2	2	2	BWF	2	0.504483
81	17	2	2	2	2	G	2	1.27751
82	30	2	2	2	2	BWF	2	0.160637
83	30	2	2	2	2	RWF	2	0.505738
84	30	2	2	2	2	BWF	2	0.11546
85	24	2	1	1	2	B	2	0.440482
86	24	2	1	1	2	B	2	0.164401
87	24	2	1	1	2	G	2	0.62621
88	31	2	1	1	2	BWF	2	0.604876
89	31	2	1	1	2	B	2	0.244716
90	31	2	1	1	2	BWF	2	0.594837
91	21	2	1	2	2	BWF	2	2.06898
92	21	2	1	2	2	RWF	2	0.284873
93	21	2	1	2	2	BWF	2	0.589817
94	32	2	1	2	2	B	2	0.650053
95	32	2	1	2	2	B	2	0.657204
96	32	2	1	2	2	BWF	2	0.22078
7	1	1	2	2	1	BWF	3	0.0836179
8	1	1	2	2	1	G	3	0.0207859
9	1	1	2	2	1	BWF	3	0.105156
10	12	1	2	2	1	TAN	3	0.0654807
11	12	1	2	2	1	BWF	3	0.0916636
12	12	1	2	2	1	B	3	0.0915529
19	7	1	1	2	1	BWF	3	0.0564122
20	7	1	1	2	1	BWF	3	0.114224
21	7	1	1	2	1	RWF	3	0.108556
22	11	1	1	2	1	BWF	3	0.0609465
23	11	1	1	2	1	BWF	3	0.169769
24	11	1	1	2	1	B	3	0.0904193
31	2	2	2	2	1	BWF	3	0.298996
32	2	2	2	2	1	BWF	3	0.513241
33	2	2	2	2	1	BWF	3	0.678742
34	14	2	2	2	1	BWF	3	0.153899
35	14	2	2	2	1	BWF	3	0.227581
36	14	2	2	2	1	B	3	0.470165
43	8	2	1	2	1	BWF	3	0.711616
44	8	2	1	2	1	G	3	0.221913
45	8	2	1	2	1	BWF	3	0.0615943
46	13	2	1	2	1	BWF	3	0.568786
47	13	2	1	2	1	BWF	3	0.817038
48	13	2	1	2	1	RWF	3	0.122159
55	22	1	2	2	2	G	3	0.0926864
56	22	1	2	2	2	BWF	3	2.56541
57	22	1	2	2	2	B	3	0.22078
58	26	1	2	2	2	B	3	0.0654807
59	26	1	2	2	2	RWF	3	0.0382767
60	26	1	2	2	2	RWF	3	1.29994
67	20	1	1	2	2	BWF	3	0.113091
68	20	1	1	2	2	RWF	3	0.566519
69	20	1	1	2	2	BWF	3	0.65267
70	27	1	1	2	2	B	3	0.133495
71	27	1	1	2	2	BWF	3	0.202643
72	27	1	1	2	2	BWF	3	0.0416758
79	17	2	2	2	2	BWF	3	0.194566
80	17	2	2	2	2	BWF	3	0.326577
81	17	2	2	2	2	G	3	1.05203
82	30	2	2	2	2	BWF	3	0.132799
83	30	2	2	2	2	RWF	3	0.153388
84	30	2	2	2	2	BWF	3	0.158233
91	21	2	1	2	2	BWF	3	1.84301
92	21	2	1	2	2	RWF	3	0.146122
93	21	2	1	2	2	BWF	3	0.599078
94	32	2	1	2	2	B	3	0.238166
95	32	2	1	2	2	B	3	0.855834
96	32	2	1	2	2	BWF	3	0.0732933
1	3	1	2	1	1	BWF	4	0.02236
2	3	1	2	1	1	BWF	4	0.0616211
3	3	1	2	1	1	B	4	0.0159934
4	10	1	2	1	1	BWF	4	0.18851
5	10	1	2	1	1	G	4	0.117055
6	10	1	2	1	1	BWF	4	1.04113
7	1	1	2	2	1	BWF	4	0.136433
8	1	1	2	2	1	G	4	0.150966
9	1	1	2	2	1	BWF	4	0.108577
10	12	1	2	2	1	TAN	4	0.165499
11	12	1	2	2	1	BWF	4	0.097677
12	12	1	2	2	1	B	4	0.143699
13	6	1	1	1	1	BWF	4	0.143699
14	6	1	1	1	1	BWF	4	0.172766
15	6	1	1	1	1	BWF	4	0.137644
16	15	1	1	1	1	BWF	4	0.158233
17	15	1	1	1	1	RWF	4	0.276922
18	15	1	1	1	1	BWF	4	0.141277
19	7	1	1	2	1	BWF	4	0.114633
20	7	1	1	2	1	BWF	4	0.0904103
21	7	1	1	2	1	RWF	4	0.335055
22	11	1	1	2	1	BWF	4	0.147333
23	11	1	1	2	1	BWF	4	0.276922
24	11	1	1	2	1	B	4	0.183666
25	4	2	2	1	1	R	4	1.10169
26	4	2	2	1	1	B	4	1.21311
27	4	2	2	1	1	BWF	4	0.892338
28	16	2	2	1	1	BWF	4	2.21962
29	16	2	2	1	1	BWF	4	1.05882
30	16	2	2	1	1	G	4	0.335411
31	2	2	2	2	1	BWF	4	0.658788
32	2	2	2	2	1	BWF	4	0.558182
33	2	2	2	2	1	BWF	4	0.826465
34	14	2	2	2	1	BWF	4	0.312655
35	14	2	2	2	1	BWF	4	0.258759
36	14	2	2	2	1	B	4	0.383319
37	5	2	1	1	1	G	4	0.436017
38	5	2	1	1	1	RWF	4	0.566566
39	5	2	1	1	1	B	4	0.674358
40	9	2	1	1	1	B	4	0.319841
41	9	2	1	1	1	G	4	0.12741
42	9	2	1	1	1	BWF	4	0.0892099
43	8	2	1	2	1	BWF	4	0.620462
44	8	2	1	2	1	G	4	0.269538
45	8	2	1	2	1	BWF	4	0.24798
46	13	2	1	2	1	BWF	4	0.649206
47	13	2	1	2	1	BWF	4	0.87557
48	13	2	1	2	1	RWF	4	0.153362
49	18	1	2	1	2	B	4	0.464762
50	18	1	2	1	2	BWF	4	0.112641
51	18	1	2	1	2	BWF	4	0.0838961
52	25	1	2	1	2	BWF	4	0.451587
53	25	1	2	1	2	BWF	4	0.0886869
54	25	1	2	1	2	BWF	4	0.115036
55	22	1	2	2	2	G	4	0.128211
56	22	1	2	2	2	BWF	4	1.98681
57	22	1	2	2	2	B	4	0.166537
58	26	1	2	2	2	B	4	0.130606
59	26	1	2	2	2	RWF	4	0.095873
60	26	1	2	2	2	RWF	4	1.1738
61	23	1	1	1	2	G	4	0.0910823
62	23	1	1	1	2	B	4	0.31841
63	23	1	1	1	2	BWF	4	0.0255433
64	29	1	1	1	2	G	4	0.122222
65	29	1	1	1	2	BWF	4	0.116087
66	29	1	1	1	2	B	4	0.373755
67	20	1	1	2	2	BWF	4	0.0297878
68	20	1	1	2	2	RWF	4	0.169854
69	20	1	1	2	2	BWF	4	0.753727
70	27	1	1	2	2	B	4	0.152897
71	27	1	1	2	2	BWF	4	0.259764
72	27	1	1	2	2	BWF	4	0.168333
73	19	2	2	1	2	B	4	0.6148
74	19	2	2	1	2	B	4	0.446187
75	19	2	2	1	2	G	4	0.435501
76	28	2	2	1	2	BWF	4	0.563741
77	28	2	2	1	2	RWF	4	0.560179
78	28	2	2	1	2	B	4	1.16457
79	17	2	2	2	2	BWF	4	0.445
80	17	2	2	2	2	BWF	4	0.606488
81	17	2	2	2	2	G	4	0.985272
82	30	2	2	2	2	BWF	4	0.0852146
83	30	2	2	2	2	RWF	4	0.208705
84	30	2	2	2	2	BWF	4	0.12741
85	24	2	1	1	2	B	4	0.277575
86	24	2	1	1	2	B	4	0.0840272
87	24	2	1	1	2	G	4	0.233521
88	31	2	1	1	2	BWF	4	0.687232
89	31	2	1	1	2	B	4	0.157647
90	31	2	1	1	2	BWF	4	0.542368
91	21	2	1	2	2	BWF	4	2.87013
92	21	2	1	2	2	RWF	4	0.086402
93	21	2	1	2	2	BWF	4	0.48181
94	32	2	1	2	2	B	4	0.154084
95	32	2	1	2	2	B	4	0.893841
96	32	2	1	2	2	BWF	4	0.212268
1	3	1	2	1	1	BWF	5	0.0567167
2	3	1	2	1	1	BWF	5	0.0828398
3	3	1	2	1	1	B	5	0.0745279
4	10	1	2	1	1	BWF	5	0.418877
5	10	1	2	1	1	G	5	0.0769027
6	10	1	2	1	1	BWF	5	0.554242
7	1	1	2	2	1	BWF	5	0.0551324
8	1	1	2	2	1	G	5	0.0788421
9	1	1	2	2	1	BWF	5	0.0353742
10	12	1	2	2	1	TAN	5	0.0366914
11	12	1	2	2	1	BWF	5	0.142068
12	12	1	2	2	1	B	5	0.117041
13	6	1	1	1	1	BWF	5	0.131531
14	6	1	1	1	1	BWF	5	0.14602
15	6	1	1	1	1	BWF	5	0.0854282
16	15	1	1	1	1	BWF	5	0.0735733
17	15	1	1	1	1	RWF	5	0.0775249
18	15	1	1	1	1	BWF	5	0.101235
19	7	1	1	2	1	BWF	5	0.149971
20	7	1	1	2	1	BWF	5	0.111772
21	7	1	1	2	1	RWF	5	0.977179
22	11	1	1	2	1	BWF	5	0.135482
23	11	1	1	2	1	BWF	5	0.156557
24	11	1	1	2	1	B	5	0.285644
25	4	2	2	1	1	R	5	1.61362
26	4	2	2	1	1	B	5	2.26413
27	4	2	2	1	1	BWF	5	1.32945
28	16	2	2	1	1	BWF	5	1.76427
29	16	2	2	1	1	BWF	5	2.26413
30	16	2	2	1	1	G	5	0.667635
31	2	2	2	2	1	BWF	5	1.3078
32	2	2	2	2	1	BWF	5	0.967958
33	2	2	2	2	1	BWF	5	1.14051
34	14	2	2	2	1	BWF	5	0.855996
35	14	2	2	2	1	BWF	5	1.31175
36	14	2	2	2	1	B	5	0.782232
37	5	2	1	1	1	G	5	0.969276
38	5	2	1	1	1	RWF	5	1.95942
39	5	2	1	1	1	B	5	1.10363
40	9	2	1	1	1	B	5	0.805459
41	9	2	1	1	1	G	5	0.717387
42	9	2	1	1	1	BWF	5	1.21164
43	8	2	1	2	1	BWF	5	1.07465
44	8	2	1	2	1	G	5	0.499032
45	8	2	1	2	1	BWF	5	1.00187
46	13	2	1	2	1	BWF	5	1.3363
47	13	2	1	2	1	BWF	5	0.957617
48	13	2	1	2	1	RWF	5	1.05245
49	18	1	2	1	2	B	5	0.68702
50	18	1	2	1	2	BWF	5	0.660466
51	18	1	2	1	2	BWF	5	0.688285
52	25	1	2	1	2	BWF	5	0.381018
53	25	1	2	1	2	BWF	5	0.410101
54	25	1	2	1	2	BWF	5	0.115478
55	22	1	2	2	2	G	5	0.761624
56	22	1	2	2	2	BWF	5	2.25386
57	22	1	2	2	2	B	5	1.18522
58	26	1	2	2	2	B	5	0.985436
59	26	1	2	2	2	RWF	5	0.182495
60	26	1	2	2	2	RWF	5	0.834963
61	23	1	1	1	2	G	5	0.144561
62	23	1	1	1	2	B	5	0.330439
63	23	1	1	1	2	BWF	5	0.0531322
64	29	1	1	1	2	G	5	0.0764766
65	29	1	1	1	2	BWF	5	0.0914534
66	29	1	1	1	2	B	5	0.378489
67	20	1	1	2	2	BWF	5	0.884278
68	20	1	1	2	2	RWF	5	0.458151
69	20	1	1	2	2	BWF	5	0.421481
70	27	1	1	2	2	B	5	0.102834
71	27	1	1	2	2	BWF	5	0.332968
72	27	1	1	2	2	BWF	5	0.0478266
73	19	2	2	1	2	B	5	0.814732
74	19	2	2	1	2	B	5	0.907038
75	19	2	2	1	2	G	5	1.75742
76	28	2	2	1	2	BWF	5	1.06257
77	28	2	2	1	2	RWF	5	1.20019
78	28	2	2	1	2	B	5	1.07268
79	17	2	2	2	2	BWF	5	0.999345
80	17	2	2	2	2	BWF	5	0.880484
81	17	2	2	2	2	G	5	1.23833
82	30	2	2	2	2	BWF	5	0.871633
83	30	2	2	2	2	RWF	5	0.808187
84	30	2	2	2	2	BWF	5	0.882382
85	24	2	1	1	2	B	5	0.766143
86	24	2	1	1	2	B	5	0.714206
87	24	2	1	1	2	G	5	0.407531
88	31	2	1	1	2	BWF	5	1.25071
89	31	2	1	1	2	B	5	0.662269
90	31	2	1	1	2	BWF	5	1.00604
91	21	2	1	2	2	BWF	5	1.7266
92	21	2	1	2	2	RWF	5	0.442156
93	21	2	1	2	2	BWF	5	0.657323
94	32	2	1	2	2	B	5	0.128062
95	32	2	1	2	2	B	5	0.812473
96	32	2	1	2	2	BWF	5	1.09664
1	3	1	2	1	1	BWF	6	0.0897274
2	3	1	2	1	1	BWF	6	0.114459
3	3	1	2	1	1	B	6	0.0353173
4	10	1	2	1	1	BWF	6	0.993676
5	10	1	2	1	1	G	6	0.0563394
6	10	1	2	1	1	BWF	6	0.32097
7	1	1	2	2	1	BWF	6	0.0340808
8	1	1	2	2	1	G	6	0.0415003
9	1	1	2	2	1	BWF	6	0.0340808
10	12	1	2	2	1	TAN	6	0.145374
11	12	1	2	2	1	BWF	6	0.0340808
12	12	1	2	2	1	B	6	0.0584377
13	6	1	1	1	1	BWF	6	0.0340808
14	6	1	1	1	1	BWF	6	0.0427369
15	6	1	1	1	1	BWF	6	0.0860176
16	15	1	1	1	1	BWF	6	0.168869
17	15	1	1	1	1	RWF	6	0.0625223
18	15	1	1	1	1	BWF	6	0.0959103
19	7	1	1	2	1	BWF	6	0.0616211
20	7	1	1	2	1	BWF	6	0.0229514
21	7	1	1	2	1	RWF	6	0.230699
22	11	1	1	2	1	BWF	6	0.0452101
23	11	1	1	2	1	BWF	6	0.0711785
24	11	1	1	2	1	B	6	0.189891
25	4	2	2	1	1	R	6	1.74587
26	4	2	2	1	1	B	6	1.07692
27	4	2	2	1	1	BWF	6	1.57467
28	16	2	2	1	1	BWF	6	0.927258
29	16	2	2	1	1	BWF	6	1.31162
30	16	2	2	1	1	G	6	0.986217
31	2	2	2	2	1	BWF	6	1.00436
32	2	2	2	2	1	BWF	6	1.05198
33	2	2	2	2	1	BWF	6	1.14722
34	14	2	2	2	1	BWF	6	1.0259
35	14	2	2	2	1	BWF	6	1.46983
36	14	2	2	2	1	B	6	1.19257
37	5	2	1	1	1	G	6	0.661945
38	5	2	1	1	1	RWF	6	1.16082
39	5	2	1	1	1	B	6	0.893244
40	9	2	1	1	1	B	6	2.04501
41	9	2	1	1	1	G	6	1.03837
42	9	2	1	1	1	BWF	6	1.28214
43	8	2	1	2	1	BWF	6	2.53118
44	8	2	1	2	1	G	6	0.656276
45	8	2	1	2	1	BWF	6	0.748115
46	13	2	1	2	1	BWF	6	2.44558
47	13	2	1	2	1	BWF	6	0.911385
48	13	2	1	2	1	RWF	6	0.557633
49	18	1	2	1	2	B	6	1.17881
50	18	1	2	1	2	BWF	6	1.88067
51	18	1	2	1	2	BWF	6	1.0293
52	25	1	2	1	2	BWF	6	0.127917
53	25	1	2	1	2	BWF	6	1.44586
54	25	1	2	1	2	BWF	6	0.0258729
55	22	1	2	2	2	G	6	0.999822
56	22	1	2	2	2	BWF	6	1.17103
57	22	1	2	2	2	B	6	1.01343
58	26	1	2	2	2	B	6	0.720903
59	26	1	2	2	2	RWF	6	0.0734933
60	26	1	2	2	2	RWF	6	0.0839044
61	23	1	1	1	2	G	6	0.0621551
62	23	1	1	1	2	B	6	0.240164
63	23	1	1	1	2	BWF	6	0.137688
64	29	1	1	1	2	G	6	0.159906
65	29	1	1	1	2	BWF	6	0.185456
66	29	1	1	1	2	B	6	0.453176
67	20	1	1	2	2	BWF	6	0.978619
68	20	1	1	2	2	RWF	6	0.353197
69	20	1	1	2	2	BWF	6	0.432069
70	27	1	1	2	2	B	6	0.167682
71	27	1	1	2	2	BWF	6	0.276547
72	27	1	1	2	2	BWF	6	0.112138
73	19	2	2	1	2	B	6	0.613142
74	19	2	2	1	2	B	6	0.894193
75	19	2	2	1	2	G	6	1.19302
76	28	2	2	1	2	BWF	6	0.778662
77	28	2	2	1	2	RWF	6	2.80165
78	28	2	2	1	2	B	6	2.03132
79	17	2	2	2	2	BWF	6	0.94196
80	17	2	2	2	2	BWF	6	0.710899
81	17	2	2	2	2	G	6	1.263
82	30	2	2	2	2	BWF	6	1.08748
83	30	2	2	2	2	RWF	6	0.976397
84	30	2	2	2	2	BWF	6	0.85309
85	24	2	1	1	2	B	6	0.771997
86	24	2	1	1	2	B	6	0.771997
87	24	2	1	1	2	G	6	0.168792
88	31	2	1	1	2	BWF	6	1.14081
89	31	2	1	1	2	B	6	0.607587
90	31	2	1	1	2	BWF	6	0.810877
91	21	2	1	2	2	BWF	6	2.43189
92	21	2	1	2	2	RWF	6	0.91641
93	21	2	1	2	2	BWF	6	0.895304
94	32	2	1	2	2	B	6	0.126579
95	32	2	1	2	2	B	6	0.929741
96	32	2	1	2	2	BWF	6	0.612031
1	3	1	2	1	1	BWF	7	0.111027
2	3	1	2	1	1	BWF	7	0.125468
3	3	1	2	1	1	B	7	0.128801
4	10	1	2	1	1	BWF	7	1.83959
5	10	1	2	1	1	G	7	0.0630382
6	10	1	2	1	1	BWF	7	0.566477
7	1	1	2	2	1	BWF	7	.
8	1	1	2	2	1	G	7	.
9	1	1	2	2	1	BWF	7	.
10	12	1	2	2	1	TAN	7	.
11	12	1	2	2	1	BWF	7	.
12	12	1	2	2	1	B	7	.
13	6	1	1	1	1	BWF	7	0.615922
14	6	1	1	1	1	BWF	7	0.324871
15	6	1	1	1	1	BWF	7	0.0697807
16	15	1	1	1	1	BWF	7	0.57322
17	15	1	1	1	1	RWF	7	0.0596669
18	15	1	1	1	1	BWF	7	0.22261
19	7	1	1	2	1	BWF	7	.
20	7	1	1	2	1	BWF	7	.
21	7	1	1	2	1	RWF	7	.
22	11	1	1	2	1	BWF	7	.
23	11	1	1	2	1	BWF	7	.
24	11	1	1	2	1	B	7	.
25	4	2	2	1	1	R	7	0.621541
26	4	2	2	1	1	B	7	2.64416
27	4	2	2	1	1	BWF	7	0.994625
28	16	2	2	1	1	BWF	7	0.740658
29	16	2	2	1	1	BWF	7	0.887869
30	16	2	2	1	1	G	7	0.696832
31	2	2	2	2	1	BWF	7	.
32	2	2	2	2	1	BWF	7	.
33	2	2	2	2	1	BWF	7	.
34	14	2	2	2	1	BWF	7	.
35	14	2	2	2	1	BWF	7	.
36	14	2	2	2	1	B	7	.
37	5	2	1	1	1	G	7	0.347346
38	5	2	1	1	1	RWF	7	0.80134
39	5	2	1	1	1	B	7	0.921581
40	9	2	1	1	1	B	7	1.6684
41	9	2	1	1	1	G	7	0.948551
42	9	2	1	1	1	BWF	7	1.29242
43	8	2	1	2	1	BWF	7	.
44	8	2	1	2	1	G	7	.
45	8	2	1	2	1	BWF	7	.
46	13	2	1	2	1	BWF	7	.
47	13	2	1	2	1	BWF	7	.
48	13	2	1	2	1	RWF	7	.
49	18	1	2	1	2	B	7	2.09979
50	18	1	2	1	2	BWF	7	0.28021
51	18	1	2	1	2	BWF	7	0.749648
52	25	1	2	1	2	BWF	7	0.0484295
53	25	1	2	1	2	BWF	7	1.84301
54	25	1	2	1	2	BWF	7	0.0630382
55	22	1	2	2	2	G	7	0.881126
56	22	1	2	2	2	BWF	7	1.22949
57	22	1	2	2	2	B	7	0.675481
58	26	1	2	2	2	B	7	0.45635
59	26	1	2	2	2	RWF	7	0.0832656
60	26	1	2	2	2	RWF	7	0.0753994
61	23	1	1	1	2	G	7	0.0765232
62	23	1	1	1	2	B	7	0.0686569
63	23	1	1	1	2	BWF	7	0.0787706
64	29	1	1	1	2	G	7	0.123721
65	29	1	1	1	2	BWF	7	0.219239
66	29	1	1	1	2	B	7	0.111359
67	20	1	1	2	2	BWF	7	0.395921
68	20	1	1	2	2	RWF	7	0.333584
69	20	1	1	2	2	BWF	7	0.375542
70	27	1	1	2	2	B	7	0.0710469
71	27	1	1	2	2	BWF	7	0.415102
72	27	1	1	2	2	BWF	7	0.0734445
73	19	2	2	1	2	B	7	0.391126
74	19	2	2	1	2	B	7	0.633283
75	19	2	2	1	2	G	7	0.953362
76	28	2	2	1	2	BWF	7	0.448668
77	28	2	2	1	2	RWF	7	3.05626
78	28	2	2	1	2	B	7	0.798717
79	17	2	2	2	2	BWF	7	0.801115
80	17	2	2	2	2	BWF	7	0.455861
81	17	2	2	2	2	G	7	2.46516
82	30	2	2	2	2	BWF	7	1.03488
83	30	2	2	2	2	RWF	7	1.19552
84	30	2	2	2	2	BWF	7	1.09242
85	24	2	1	1	2	B	7	0.241276
86	24	2	1	1	2	B	7	0.45706
87	24	2	1	1	2	G	7	0.0782396
88	31	2	1	1	2	BWF	7	1.2159
89	31	2	1	1	2	B	7	1.05526
90	31	2	1	1	2	BWF	7	0.358758
91	21	2	1	2	2	BWF	7	2.06484
92	21	2	1	2	2	RWF	7	0.804711
93	21	2	1	2	2	BWF	7	1.29982
94	32	2	1	2	2	B	7	0.123165
95	32	2	1	2	2	B	7	0.959356
96	32	2	1	2	2	BWF	7	0.840675
1	3	1	2	1	1	BWF	8	0.0902276
2	3	1	2	1	1	BWF	8	0.0686493
3	3	1	2	1	1	B	8	0.182535
4	10	1	2	1	1	BWF	8	1.08044
5	10	1	2	1	1	G	8	0.285632
6	10	1	2	1	1	BWF	8	0.598518
7	1	1	2	2	1	BWF	8	0.0866312
8	1	1	2	2	1	G	8	0.123794
9	1	1	2	2	1	BWF	8	0.139419
10	12	1	2	2	1	TAN	8	0.887997
11	12	1	2	2	1	BWF	8	0.0200622
12	12	1	2	2	1	B	8	1.8678
13	6	1	1	1	1	BWF	8	0.571441
14	6	1	1	1	1	BWF	8	0.250993
15	6	1	1	1	1	BWF	8	0.123851
16	15	1	1	1	1	BWF	8	0.732314
17	15	1	1	1	1	RWF	8	0.334024
18	15	1	1	1	1	BWF	8	0.540304
19	7	1	1	2	1	BWF	8	0.0447121
20	7	1	1	2	1	BWF	8	0.0797408
21	7	1	1	2	1	RWF	8	0.0369279
22	11	1	1	2	1	BWF	8	0.0317385
23	11	1	1	2	1	BWF	8	0.546791
24	11	1	1	2	1	B	8	0.0680646
25	4	2	2	1	1	R	8	1.05925
26	4	2	2	1	1	B	8	1.04887
27	4	2	2	1	1	BWF	8	2.19619
28	16	2	2	1	1	BWF	8	1.8334
29	16	2	2	1	1	BWF	8	1.2811
30	16	2	2	1	1	G	8	1.06703
31	2	2	2	2	1	BWF	8	2.67783
32	2	2	2	2	1	BWF	8	1.14228
33	2	2	2	2	1	BWF	8	3.08128
34	14	2	2	2	1	BWF	8	1.032
35	14	2	2	2	1	BWF	8	1.23958
36	14	2	2	2	1	B	8	0.827021
37	5	2	1	1	1	G	8	0.318455
38	5	2	1	1	1	RWF	8	0.684311
39	5	2	1	1	1	B	8	0.332726
40	9	2	1	1	1	B	8	0.916539
41	9	2	1	1	1	G	8	0.904863
42	9	2	1	1	1	BWF	8	0.877618
43	8	2	1	2	1	BWF	8	2.86861
44	8	2	1	2	1	G	8	0.859455
45	8	2	1	2	1	BWF	8	0.876382
46	13	2	1	2	1	BWF	8	1.67702
47	13	2	1	2	1	BWF	8	0.853397
48	13	2	1	2	1	RWF	8	0.806777
49	18	1	2	1	2	B	8	0.532093
50	18	1	2	1	2	BWF	8	0.590053
51	18	1	2	1	2	BWF	8	0.750076
52	25	1	2	1	2	BWF	8	0.238369
53	25	1	2	1	2	BWF	8	1.11926
54	25	1	2	1	2	BWF	8	0.118806
55	22	1	2	2	2	G	8	0.360342
56	22	1	2	2	2	BWF	8	0.138966
57	22	1	2	2	2	B	8	0.781576
58	26	1	2	2	2	B	8	0.243548
59	26	1	2	2	2	RWF	8	0.0318648
60	26	1	2	2	2	RWF	8	0.0923458
61	23	1	1	1	2	G	8	0.128886
62	23	1	1	1	2	B	8	0.041945
63	23	1	1	1	2	BWF	8	0.0469851
64	29	1	1	1	2	G	8	0.0923458
65	29	1	1	1	2	BWF	8	0.0936058
66	29	1	1	1	2	B	8	0.0822656
67	20	1	1	2	2	BWF	8	0.317889
68	20	1	1	2	2	RWF	8	0.135186
69	20	1	1	2	2	BWF	8	0.101166
70	27	1	1	2	2	B	8	0.113766
71	27	1	1	2	2	BWF	8	0.36577
72	27	1	1	2	2	BWF	8	0.0784855
73	19	2	2	1	2	B	8	0.634154
74	19	2	2	1	2	B	8	0.653054
75	19	2	2	1	2	G	8	0.144007
76	28	2	2	1	2	BWF	8	0.629114
77	28	2	2	1	2	RWF	8	1.24526
78	28	2	2	1	2	B	8	0.264968
79	17	2	2	2	2	BWF	8	0.0936058
80	17	2	2	2	2	BWF	8	0.136446
81	17	2	2	2	2	G	8	0.920179
82	30	2	2	2	2	BWF	8	1.10792
83	30	2	2	2	2	RWF	8	0.763936
84	30	2	2	2	2	BWF	8	1.00712
85	24	2	1	1	2	B	8	0.221812
86	24	2	1	1	2	B	8	0.0723449
87	24	2	1	1	2	G	8	0.16499
88	31	2	1	1	2	BWF	8	0.694919
89	31	2	1	1	2	B	8	0.433043
90	31	2	1	1	2	BWF	8	0.313222
91	21	2	1	2	2	BWF	8	1.17544
92	21	2	1	2	2	RWF	8	0.493571
93	21	2	1	2	2	BWF	8	1.30514
94	32	2	1	2	2	B	8	0.368809
95	32	2	1	2	2	B	8	0.445395
96	32	2	1	2	2	BWF	8	0.612156
1	3	1	2	1	1	BWF	9	0.245282
2	3	1	2	1	1	BWF	9	0.0315811
3	3	1	2	1	1	B	9	0.0179932
4	10	1	2	1	1	BWF	9	0.021699
5	10	1	2	1	1	G	9	0.119285
6	10	1	2	1	1	BWF	9	0.0315811
7	1	1	2	2	1	BWF	9	0.0241695
8	1	1	2	2	1	G	9	0.0426985
9	1	1	2	2	1	BWF	9	0.0142874
10	12	1	2	2	1	TAN	9	0.127932
11	12	1	2	2	1	BWF	9	0.347809
12	12	1	2	2	1	B	9	0.0970502
13	6	1	1	1	1	BWF	9	0.0328164
14	6	1	1	1	1	BWF	9	0.0575217
15	6	1	1	1	1	BWF	9	0.130402
16	15	1	1	1	1	BWF	9	0.0562865
17	15	1	1	1	1	RWF	9	0.0711097
18	15	1	1	1	1	BWF	9	0.0884034
19	7	1	1	2	1	BWF	9	0.0686391
20	7	1	1	2	1	BWF	9	0.0649333
21	7	1	1	2	1	RWF	9	0.0636981
22	11	1	1	2	1	BWF	9	0.077286
23	11	1	1	2	1	BWF	9	0.0859328
24	11	1	1	2	1	B	9	0.0970502
25	4	2	2	1	1	R	9	0.0797565
26	4	2	2	1	1	B	9	0.0142874
27	4	2	2	1	1	BWF	9	0.0765299
28	16	2	2	1	1	BWF	9	0.0863827
29	16	2	2	1	1	BWF	9	0.129489
30	16	2	2	1	1	G	9	0.0728351
31	2	2	2	2	1	BWF	9	0.0740667
32	2	2	2	2	1	BWF	9	0.0605191
33	2	2	2	2	1	BWF	9	0.117173
34	14	2	2	2	1	BWF	9	0.0617507
35	14	2	2	2	1	BWF	9	0.0925407
36	14	2	2	2	1	B	9	0.0888459
37	5	2	1	1	1	G	9	0.115941
38	5	2	1	1	1	RWF	9	0.108551
39	5	2	1	1	1	B	9	0.111015
40	9	2	1	1	1	B	9	0.0913091
41	9	2	1	1	1	G	9	0.0974671
42	9	2	1	1	1	BWF	9	0.0457399
43	8	2	1	2	1	BWF	9	0.128257
44	8	2	1	2	1	G	9	0.0986987
45	8	2	1	2	1	BWF	9	0.0691403
46	13	2	1	2	1	BWF	9	0.0974671
47	13	2	1	2	1	BWF	9	0.0605191
48	13	2	1	2	1	RWF	9	0.0802247
49	18	1	2	1	2	B	9	0.0937723
50	18	1	2	1	2	BWF	9	0.0876143
51	18	1	2	1	2	BWF	9	0.31546
52	25	1	2	1	2	BWF	9	0.0814563
53	25	1	2	1	2	BWF	9	0.0913091
54	25	1	2	1	2	BWF	9	0.147963
55	22	1	2	2	2	G	9	0.0876143
56	22	1	2	2	2	BWF	9	0.492811
57	22	1	2	2	2	B	9	0.933724
58	26	1	2	2	2	B	9	0.288365
59	26	1	2	2	2	RWF	9	0.873375
60	26	1	2	2	2	RWF	9	0.141805
61	23	1	1	1	2	G	9	0.104857
62	23	1	1	1	2	B	9	0.160279
63	23	1	1	1	2	BWF	9	0.406599
64	29	1	1	1	2	G	9	0.0962355
65	29	1	1	1	2	BWF	9	0.122222
66	29	1	1	1	2	B	9	0.0706294
67	20	1	1	2	2	BWF	9	0.0932012
68	20	1	1	2	2	RWF	9	0.129746
69	20	1	1	2	2	BWF	9	0.301722
70	27	1	1	2	2	B	9	0.112549
71	27	1	1	2	2	BWF	9	0.0674048
72	27	1	1	2	2	BWF	9	0.0975006
73	19	2	2	1	2	B	9	0.142644
74	19	2	2	1	2	B	9	0.570435
75	19	2	2	1	2	G	9	0.0953509
76	28	2	2	1	2	BWF	9	0.108249
77	28	2	2	1	2	RWF	9	0.0770785
78	28	2	2	1	2	B	9	1.0122
79	17	2	2	2	2	BWF	9	0.114698
80	17	2	2	2	2	BWF	9	0.173815
81	17	2	2	2	2	G	9	0.0932012
82	30	2	2	2	2	BWF	9	0.0770785
83	30	2	2	2	2	RWF	9	0.115773
84	30	2	2	2	2	BWF	9	0.136195
85	24	2	1	1	2	B	9	0.0921264
86	24	2	1	1	2	B	9	0.117923
87	24	2	1	1	2	G	9	0.0867521
88	31	2	1	1	2	BWF	9	0.0813779
89	31	2	1	1	2	B	9	0.144794
90	31	2	1	1	2	BWF	9	0.100725
91	21	2	1	2	2	BWF	9	0.109324
92	21	2	1	2	2	RWF	9	0.136195
93	21	2	1	2	2	BWF	9	0.0502072
94	32	2	1	2	2	B	9	0.10395
95	32	2	1	2	2	B	9	0.105025
96	32	2	1	2	2	BWF	9	0.0932012
1	3	1	2	1	1	BWF	10	0.353315
2	3	1	2	1	1	BWF	10	0.938034
3	3	1	2	1	1	B	10	1.20352
4	10	1	2	1	1	BWF	10	0.131896
5	10	1	2	1	1	G	10	0.129746
6	10	1	2	1	1	BWF	10	0.6403
7	1	1	2	2	1	BWF	10	0.0346348
8	1	1	2	2	1	G	10	0.0824544
9	1	1	2	2	1	BWF	10	0.137631
10	12	1	2	2	1	TAN	10	0.121691
11	12	1	2	2	1	BWF	10	0.816913
12	12	1	2	2	1	B	10	0.0297302
13	6	1	1	1	1	BWF	10	2.29002
14	6	1	1	1	1	BWF	10	0.0959419
15	6	1	1	1	1	BWF	10	0.0493485
16	15	1	1	1	1	BWF	10	0.0334087
17	15	1	1	1	1	RWF	10	0.682038
18	15	1	1	1	1	BWF	10	0.135178
19	7	1	1	2	1	BWF	10	0.0346348
20	7	1	1	2	1	BWF	10	0.103299
21	7	1	1	2	1	RWF	10	0.108203
22	11	1	1	2	1	BWF	10	0.0738714
23	11	1	1	2	1	BWF	10	0.122917
24	11	1	1	2	1	B	10	0.135178
25	4	2	2	1	1	R	10	0.0738714
26	4	2	2	1	1	B	10	0.116786
27	4	2	2	1	1	BWF	10	1.02904
28	16	2	2	1	1	BWF	10	0.100846
29	16	2	2	1	1	BWF	10	0.0567054
30	16	2	2	1	1	G	10	0.113108
31	2	2	2	2	1	BWF	10	0.116786
32	2	2	2	2	1	BWF	10	1.11487
33	2	2	2	2	1	BWF	10	1.30737
34	14	2	2	2	1	BWF	10	0.0983942
35	14	2	2	2	1	BWF	10	0.174415
36	14	2	2	2	1	B	10	0.0603838
37	5	2	1	1	1	G	10	0.0738714
38	5	2	1	1	1	RWF	10	0.102073
39	5	2	1	1	1	B	10	0.0959419
40	9	2	1	1	1	B	10	0.0983942
41	9	2	1	1	1	G	10	0.0947158
42	9	2	1	1	1	BWF	10	0.0603838
43	8	2	1	2	1	BWF	10	0.0996203
44	8	2	1	2	1	G	10	0.0726452
45	8	2	1	2	1	BWF	10	0.045081
46	13	2	1	2	1	BWF	10	0.21623
47	13	2	1	2	1	BWF	10	0.0562429
48	13	2	1	2	1	RWF	10	0.0674048
49	18	1	2	1	2	B	10	0.0537625
50	18	1	2	1	2	BWF	10	0.143058
51	18	1	2	1	2	BWF	10	0.0562429
52	25	1	2	1	2	BWF	10	0.0884884
53	25	1	2	1	2	BWF	10	0.0463212
54	25	1	2	1	2	BWF	10	0.0674048
55	22	1	2	2	2	G	10	1.55505
56	22	1	2	2	2	BWF	10	0.0636842
57	22	1	2	2	2	B	10	0.0909689
58	26	1	2	2	2	B	10	0.0847678
59	26	1	2	2	2	RWF	10	0.0674048
60	26	1	2	2	2	RWF	10	0.0401201
61	23	1	1	1	2	G	10	0.0636842
62	23	1	1	1	2	B	10	0.0661646
63	23	1	1	1	2	BWF	10	0.992604
64	29	1	1	1	2	G	10	0.0909689
65	29	1	1	1	2	BWF	10	0.0909689
66	29	1	1	1	2	B	10	0.0264778
67	20	1	1	2	2	BWF	10	0.125695
68	20	1	1	2	2	RWF	10	0.164141
69	20	1	1	2	2	BWF	10	0.523803
70	27	1	1	2	2	B	10	0.107092
71	27	1	1	2	2	BWF	10	0.0884884
72	27	1	1	2	2	BWF	10	0.0574831
73	19	2	2	1	2	B	10	0.0723657
74	19	2	2	1	2	B	10	0.0810472
75	19	2	2	1	2	G	10	0.130656
76	28	2	2	1	2	BWF	10	0.0773265
77	28	2	2	1	2	RWF	10	0.0550027
78	28	2	2	1	2	B	10	0.0810472
79	17	2	2	2	2	BWF	10	0.119494
80	17	2	2	2	2	BWF	10	0.0612038
81	17	2	2	2	2	G	10	0.0884884
82	30	2	2	2	2	BWF	10	0.0785667
83	30	2	2	2	2	RWF	10	0.0927376
84	30	2	2	2	2	BWF	10	0.0744812
85	24	2	1	1	2	B	10	0.0583726
86	24	2	1	1	2	B	10	0.842324
87	24	2	1	1	2	G	10	0.0658899
88	31	2	1	1	2	BWF	10	0.0755551
89	31	2	1	1	2	B	10	0.103477
90	31	2	1	1	2	BWF	10	0.108846
91	21	2	1	2	2	BWF	10	0.0487074
92	21	2	1	2	2	RWF	10	0.0583726
93	21	2	1	2	2	BWF	10	0.0390423
94	32	2	1	2	2	B	10	0.0680377
95	32	2	1	2	2	B	10	0.0905897
96	32	2	1	2	2	BWF	10	0.0562248

## Sheet: Osmolality
Sample ID	Pen	Conditioning	Source	Rest	Group	Breed	Time	Osmolality (mOsm)
1	3	1	2	1	1	BWF	1	298
2	3	1	2	1	1	BWF	1	294
3	3	1	2	1	1	B	1	294
4	10	1	2	1	1	BWF	1	304
5	10	1	2	1	1	G	1	300
6	10	1	2	1	1	BWF	1	293
7	1	1	2	2	1	BWF	1	298
8	1	1	2	2	1	G	1	304
9	1	1	2	2	1	BWF	1	299.5
10	12	1	2	2	1	TAN	1	298
11	12	1	2	2	1	BWF	1	293.5
12	12	1	2	2	1	B	1	298.5
13	6	1	1	1	1	BWF	1	293
14	6	1	1	1	1	BWF	1	300.5
15	6	1	1	1	1	BWF	1	293.5
16	15	1	1	1	1	BWF	1	297
17	15	1	1	1	1	RWF	1	300
18	15	1	1	1	1	BWF	1	300.5
19	7	1	1	2	1	BWF	1	292
20	7	1	1	2	1	BWF	1	296
21	7	1	1	2	1	RWF	1	302
22	11	1	1	2	1	BWF	1	292
23	11	1	1	2	1	BWF	1	306
24	11	1	1	2	1	B	1	302.5
25	4	2	2	1	1	R	1	303.5
26	4	2	2	1	1	B	1	295.5
27	4	2	2	1	1	BWF	1	302
28	16	2	2	1	1	BWF	1	307.5
29	16	2	2	1	1	BWF	1	301.5
30	16	2	2	1	1	G	1	299.5
31	2	2	2	2	1	BWF	1	293
32	2	2	2	2	1	BWF	1	299
33	2	2	2	2	1	BWF	1	301.5
34	14	2	2	2	1	BWF	1	297
35	14	2	2	2	1	BWF	1	296
36	14	2	2	2	1	B	1	294
37	5	2	1	1	1	G	1	306
38	5	2	1	1	1	RWF	1	300.5
39	5	2	1	1	1	B	1	304.5
40	9	2	1	1	1	B	1	301.5
41	9	2	1	1	1	G	1	329
42	9	2	1	1	1	BWF	1	305
43	8	2	1	2	1	BWF	1	298
44	8	2	1	2	1	G	1	302
45	8	2	1	2	1	BWF	1	285.5
46	13	2	1	2	1	BWF	1	305.5
47	13	2	1	2	1	BWF	1	315
48	13	2	1	2	1	RWF	1	314.5
49	18	1	2	1	2	B	1	319
50	18	1	2	1	2	BWF	1	303
51	18	1	2	1	2	BWF	1	341
52	25	1	2	1	2	BWF	1	297
53	25	1	2	1	2	BWF	1	312
54	25	1	2	1	2	BWF	1	291
55	22	1	2	2	2	G	1	296.5
56	22	1	2	2	2	BWF	1	303
57	22	1	2	2	2	B	1	334.5
58	26	1	2	2	2	B	1	293
59	26	1	2	2	2	RWF	1	310.5
60	26	1	2	2	2	RWF	1	295.5
61	23	1	1	1	2	G	1	300
62	23	1	1	1	2	B	1	296.5
63	23	1	1	1	2	BWF	1	289.5
64	29	1	1	1	2	G	1	311.5
65	29	1	1	1	2	BWF	1	295
66	29	1	1	1	2	B	1	297
67	20	1	1	2	2	BWF	1	302
68	20	1	1	2	2	RWF	1	297.5
69	20	1	1	2	2	BWF	1	298.5
70	27	1	1	2	2	B	1	290
71	27	1	1	2	2	BWF	1	292
72	27	1	1	2	2	BWF	1	318.5
73	19	2	2	1	2	B	1	307
74	19	2	2	1	2	B	1	308.5
75	19	2	2	1	2	G	1	313.5
76	28	2	2	1	2	BWF	1	306
77	28	2	2	1	2	RWF	1	296.5
78	28	2	2	1	2	B	1	315
79	17	2	2	2	2	BWF	1	308
80	17	2	2	2	2	BWF	1	302
81	17	2	2	2	2	G	1	307.5
82	30	2	2	2	2	BWF	1	308
83	30	2	2	2	2	RWF	1	301
84	30	2	2	2	2	BWF	1	299.5
85	24	2	1	1	2	B	1	298.5
86	24	2	1	1	2	B	1	302
87	24	2	1	1	2	G	1	310
88	31	2	1	1	2	BWF	1	297.5
89	31	2	1	1	2	B	1	331
90	31	2	1	1	2	BWF	1	322.5
91	21	2	1	2	2	BWF	1	315.5
92	21	2	1	2	2	RWF	1	304
93	21	2	1	2	2	BWF	1	303
94	32	2	1	2	2	B	1	299.5
95	32	2	1	2	2	B	1	317
96	32	2	1	2	2	BWF	1	319
1	3	1	2	1	1	BWF	2	314.5
2	3	1	2	1	1	BWF	2	305
3	3	1	2	1	1	B	2	298.5
4	10	1	2	1	1	BWF	2	299.5
5	10	1	2	1	1	G	2	317
6	10	1	2	1	1	BWF	2	300.5
7	1	1	2	2	1	BWF	2	299
8	1	1	2	2	1	G	2	303
9	1	1	2	2	1	BWF	2	301.5
10	12	1	2	2	1	TAN	2	290.5
11	12	1	2	2	1	BWF	2	305
12	12	1	2	2	1	B	2	316
13	6	1	1	1	1	BWF	2	306
14	6	1	1	1	1	BWF	2	308
15	6	1	1	1	1	BWF	2	303.5
16	15	1	1	1	1	BWF	2	306
17	15	1	1	1	1	RWF	2	314.5
18	15	1	1	1	1	BWF	2	306.5
19	7	1	1	2	1	BWF	2	309
20	7	1	1	2	1	BWF	2	287.5
21	7	1	1	2	1	RWF	2	318.5
22	11	1	1	2	1	BWF	2	306.5
23	11	1	1	2	1	BWF	2	302
24	11	1	1	2	1	B	2	297
25	4	2	2	1	1	R	2	293
26	4	2	2	1	1	B	2	298.5
27	4	2	2	1	1	BWF	2	329
28	16	2	2	1	1	BWF	2	340
29	16	2	2	1	1	BWF	2	316.5
30	16	2	2	1	1	G	2	330
31	2	2	2	2	1	BWF	2	309.5
32	2	2	2	2	1	BWF	2	321
33	2	2	2	2	1	BWF	2	326
34	14	2	2	2	1	BWF	2	308
35	14	2	2	2	1	BWF	2	306
36	14	2	2	2	1	B	2	319
37	5	2	1	1	1	G	2	324.5
38	5	2	1	1	1	RWF	2	304
39	5	2	1	1	1	B	2	307.5
40	9	2	1	1	1	B	2	310
41	9	2	1	1	1	G	2	332.5
42	9	2	1	1	1	BWF	2	317
43	8	2	1	2	1	BWF	2	323.5
44	8	2	1	2	1	G	2	296
45	8	2	1	2	1	BWF	2	323
46	13	2	1	2	1	BWF	2	302.5
47	13	2	1	2	1	BWF	2	309.5
48	13	2	1	2	1	RWF	2	305.5
49	18	1	2	1	2	B	2	310.5
50	18	1	2	1	2	BWF	2	313.5
51	18	1	2	1	2	BWF	2	315
52	25	1	2	1	2	BWF	2	297.5
53	25	1	2	1	2	BWF	2	293.5
54	25	1	2	1	2	BWF	2	297.5
55	22	1	2	2	2	G	2	313
56	22	1	2	2	2	BWF	2	303
57	22	1	2	2	2	B	2	315.5
58	26	1	2	2	2	B	2	303
59	26	1	2	2	2	RWF	2	311.5
60	26	1	2	2	2	RWF	2	321
61	23	1	1	1	2	G	2	296.5
62	23	1	1	1	2	B	2	314
63	23	1	1	1	2	BWF	2	295
64	29	1	1	1	2	G	2	308
65	29	1	1	1	2	BWF	2	299.5
66	29	1	1	1	2	B	2	305
67	20	1	1	2	2	BWF	2	310.5
68	20	1	1	2	2	RWF	2	323
69	20	1	1	2	2	BWF	2	296.5
70	27	1	1	2	2	B	2	328
71	27	1	1	2	2	BWF	2	300
72	27	1	1	2	2	BWF	2	323
73	19	2	2	1	2	B	2	302
74	19	2	2	1	2	B	2	326.5
75	19	2	2	1	2	G	2	296.5
76	28	2	2	1	2	BWF	2	300.5
77	28	2	2	1	2	RWF	2	310
78	28	2	2	1	2	B	2	316
79	17	2	2	2	2	BWF	2	300
80	17	2	2	2	2	BWF	2	300
81	17	2	2	2	2	G	2	318
82	30	2	2	2	2	BWF	2	304.5
83	30	2	2	2	2	RWF	2	302.5
84	30	2	2	2	2	BWF	2	303
85	24	2	1	1	2	B	2	307.5
86	24	2	1	1	2	B	2	298
87	24	2	1	1	2	G	2	298.5
88	31	2	1	1	2	BWF	2	303
89	31	2	1	1	2	B	2	297.5
90	31	2	1	1	2	BWF	2	312
91	21	2	1	2	2	BWF	2	317
92	21	2	1	2	2	RWF	2	335
93	21	2	1	2	2	BWF	2	300.5
94	32	2	1	2	2	B	2	302.5
95	32	2	1	2	2	B	2	294.5
96	32	2	1	2	2	BWF	2	302.5
7	1	1	2	2	1	BWF	3	295
8	1	1	2	2	1	G	3	310.5
9	1	1	2	2	1	BWF	3	300.5
10	12	1	2	2	1	TAN	3	295.5
11	12	1	2	2	1	BWF	3	294
12	12	1	2	2	1	B	3	294.5
19	7	1	1	2	1	BWF	3	289.5
20	7	1	1	2	1	BWF	3	294
21	7	1	1	2	1	RWF	3	308
22	11	1	1	2	1	BWF	3	297
23	11	1	1	2	1	BWF	3	291.5
24	11	1	1	2	1	B	3	296.5
31	2	2	2	2	1	BWF	3	301.5
32	2	2	2	2	1	BWF	3	299.5
33	2	2	2	2	1	BWF	3	302
34	14	2	2	2	1	BWF	3	303
35	14	2	2	2	1	BWF	3	321.5
36	14	2	2	2	1	B	3	306
43	8	2	1	2	1	BWF	3	306.5
44	8	2	1	2	1	G	3	318.5
45	8	2	1	2	1	BWF	3	295.5
46	13	2	1	2	1	BWF	3	305.5
47	13	2	1	2	1	BWF	3	307.5
48	13	2	1	2	1	RWF	3	302.5
55	22	1	2	2	2	G	3	298.5
56	22	1	2	2	2	BWF	3	316.5
57	22	1	2	2	2	B	3	311.5
58	26	1	2	2	2	B	3	310.5
59	26	1	2	2	2	RWF	3	296
60	26	1	2	2	2	RWF	3	296.5
67	20	1	1	2	2	BWF	3	306
68	20	1	1	2	2	RWF	3	300.5
69	20	1	1	2	2	BWF	3	298
70	27	1	1	2	2	B	3	299.5
71	27	1	1	2	2	BWF	3	298.5
72	27	1	1	2	2	BWF	3	295.5
79	17	2	2	2	2	BWF	3	295.5
80	17	2	2	2	2	BWF	3	309.5
81	17	2	2	2	2	G	3	305.5
82	30	2	2	2	2	BWF	3	307
83	30	2	2	2	2	RWF	3	310.5
84	30	2	2	2	2	BWF	3	314
91	21	2	1	2	2	BWF	3	305.5
92	21	2	1	2	2	RWF	3	305
93	21	2	1	2	2	BWF	3	331.5
94	32	2	1	2	2	B	3	302.5
95	32	2	1	2	2	B	3	330
96	32	2	1	2	2	BWF	3	307.5
1	3	1	2	1	1	BWF	4	310
2	3	1	2	1	1	BWF	4	324
3	3	1	2	1	1	B	4	308.5
4	10	1	2	1	1	BWF	4	329.5
5	10	1	2	1	1	G	4	303
6	10	1	2	1	1	BWF	4	298.5
7	1	1	2	2	1	BWF	4	297.5
8	1	1	2	2	1	G	4	310.5
9	1	1	2	2	1	BWF	4	299
10	12	1	2	2	1	TAN	4	294.5
11	12	1	2	2	1	BWF	4	297.5
12	12	1	2	2	1	B	4	296
13	6	1	1	1	1	BWF	4	296.5
14	6	1	1	1	1	BWF	4	292.5
15	6	1	1	1	1	BWF	4	301.5
16	15	1	1	1	1	BWF	4	317
17	15	1	1	1	1	RWF	4	298.5
18	15	1	1	1	1	BWF	4	308.5
19	7	1	1	2	1	BWF	4	299.5
20	7	1	1	2	1	BWF	4	292
21	7	1	1	2	1	RWF	4	307
22	11	1	1	2	1	BWF	4	303
23	11	1	1	2	1	BWF	4	296.5
24	11	1	1	2	1	B	4	295.5
25	4	2	2	1	1	R	4	298
26	4	2	2	1	1	B	4	301
27	4	2	2	1	1	BWF	4	316
28	16	2	2	1	1	BWF	4	306.5
29	16	2	2	1	1	BWF	4	305.5
30	16	2	2	1	1	G	4	313
31	2	2	2	2	1	BWF	4	300
32	2	2	2	2	1	BWF	4	334
33	2	2	2	2	1	BWF	4	295.5
34	14	2	2	2	1	BWF	4	307.5
35	14	2	2	2	1	BWF	4	300.5
36	14	2	2	2	1	B	4	303
37	5	2	1	1	1	G	4	324
38	5	2	1	1	1	RWF	4	311.5
39	5	2	1	1	1	B	4	301.5
40	9	2	1	1	1	B	4	302.5
41	9	2	1	1	1	G	4	317.5
42	9	2	1	1	1	BWF	4	305
43	8	2	1	2	1	BWF	4	309
44	8	2	1	2	1	G	4	304.5
45	8	2	1	2	1	BWF	4	303.5
46	13	2	1	2	1	BWF	4	316.5
47	13	2	1	2	1	BWF	4	300
48	13	2	1	2	1	RWF	4	304
49	18	1	2	1	2	B	4	311
50	18	1	2	1	2	BWF	4	305
51	18	1	2	1	2	BWF	4	309.5
52	25	1	2	1	2	BWF	4	309.5
53	25	1	2	1	2	BWF	4	304
54	25	1	2	1	2	BWF	4	296.5
55	22	1	2	2	2	G	4	315
56	22	1	2	2	2	BWF	4	308
57	22	1	2	2	2	B	4	312.5
58	26	1	2	2	2	B	4	294
59	26	1	2	2	2	RWF	4	288
60	26	1	2	2	2	RWF	4	295.5
61	23	1	1	1	2	G	4	298
62	23	1	1	1	2	B	4	301
63	23	1	1	1	2	BWF	4	300.5
64	29	1	1	1	2	G	4	305
65	29	1	1	1	2	BWF	4	311.5
66	29	1	1	1	2	B	4	299
67	20	1	1	2	2	BWF	4	299.5
68	20	1	1	2	2	RWF	4	290.5
69	20	1	1	2	2	BWF	4	305.5
70	27	1	1	2	2	B	4	308
71	27	1	1	2	2	BWF	4	290.5
72	27	1	1	2	2	BWF	4	302.5
73	19	2	2	1	2	B	4	290.5
74	19	2	2	1	2	B	4	296
75	19	2	2	1	2	G	4	296
76	28	2	2	1	2	BWF	4	301.5
77	28	2	2	1	2	RWF	4	301.5
78	28	2	2	1	2	B	4	302.5
79	17	2	2	2	2	BWF	4	303
80	17	2	2	2	2	BWF	4	306.5
81	17	2	2	2	2	G	4	310
82	30	2	2	2	2	BWF	4	300
83	30	2	2	2	2	RWF	4	307.5
84	30	2	2	2	2	BWF	4	319.5
85	24	2	1	1	2	B	4	315.5
86	24	2	1	1	2	B	4	298.5
87	24	2	1	1	2	G	4	304.5
88	31	2	1	1	2	BWF	4	318.5
89	31	2	1	1	2	B	4	338.5
90	31	2	1	1	2	BWF	4	310
91	21	2	1	2	2	BWF	4	315
92	21	2	1	2	2	RWF	4	306
93	21	2	1	2	2	BWF	4	309.5
94	32	2	1	2	2	B	4	303.5
95	32	2	1	2	2	B	4	322
96	32	2	1	2	2	BWF	4	306
1	3	1	2	1	1	BWF	5	314.5
2	3	1	2	1	1	BWF	5	288
3	3	1	2	1	1	B	5	318
4	10	1	2	1	1	BWF	5	310.5
5	10	1	2	1	1	G	5	295
6	10	1	2	1	1	BWF	5	289.5
7	1	1	2	2	1	BWF	5	294
8	1	1	2	2	1	G	5	294.5
9	1	1	2	2	1	BWF	5	301.5
10	12	1	2	2	1	TAN	5	295
11	12	1	2	2	1	BWF	5	289
12	12	1	2	2	1	B	5	291.5
13	6	1	1	1	1	BWF	5	294.5
14	6	1	1	1	1	BWF	5	292.5
15	6	1	1	1	1	BWF	5	294.5
16	15	1	1	1	1	BWF	5	308
17	15	1	1	1	1	RWF	5	293.5
18	15	1	1	1	1	BWF	5	289.5
19	7	1	1	2	1	BWF	5	298
20	7	1	1	2	1	BWF	5	287.5
21	7	1	1	2	1	RWF	5	310
22	11	1	1	2	1	BWF	5	325
23	11	1	1	2	1	BWF	5	287
24	11	1	1	2	1	B	5	296
25	4	2	2	1	1	R	5	298
26	4	2	2	1	1	B	5	292
27	4	2	2	1	1	BWF	5	294
28	16	2	2	1	1	BWF	5	343
29	16	2	2	1	1	BWF	5	307.5
30	16	2	2	1	1	G	5	326
31	2	2	2	2	1	BWF	5	289.5
32	2	2	2	2	1	BWF	5	291.5
33	2	2	2	2	1	BWF	5	307
34	14	2	2	2	1	BWF	5	301
35	14	2	2	2	1	BWF	5	302
36	14	2	2	2	1	B	5	296
37	5	2	1	1	1	G	5	297.5
38	5	2	1	1	1	RWF	5	304
39	5	2	1	1	1	B	5	299.5
40	9	2	1	1	1	B	5	297
41	9	2	1	1	1	G	5	297.5
42	9	2	1	1	1	BWF	5	308
43	8	2	1	2	1	BWF	5	304.5
44	8	2	1	2	1	G	5	302.5
45	8	2	1	2	1	BWF	5	296
46	13	2	1	2	1	BWF	5	302
47	13	2	1	2	1	BWF	5	297
48	13	2	1	2	1	RWF	5	300
49	18	1	2	1	2	B	5	303.5
50	18	1	2	1	2	BWF	5	299
51	18	1	2	1	2	BWF	5	301.5
52	25	1	2	1	2	BWF	5	303.5
53	25	1	2	1	2	BWF	5	311
54	25	1	2	1	2	BWF	5	289
55	22	1	2	2	2	G	5	286.5
56	22	1	2	2	2	BWF	5	283.5
57	22	1	2	2	2	B	5	288.5
58	26	1	2	2	2	B	5	292.5
59	26	1	2	2	2	RWF	5	280.5
60	26	1	2	2	2	RWF	5	284
61	23	1	1	1	2	G	5	294
62	23	1	1	1	2	B	5	296.5
63	23	1	1	1	2	BWF	5	287.5
64	29	1	1	1	2	G	5	294.5
65	29	1	1	1	2	BWF	5	299
66	29	1	1	1	2	B	5	315.5
67	20	1	1	2	2	BWF	5	302.5
68	20	1	1	2	2	RWF	5	299.5
69	20	1	1	2	2	BWF	5	297
70	27	1	1	2	2	B	5	298.5
71	27	1	1	2	2	BWF	5	295.5
72	27	1	1	2	2	BWF	5	321.5
73	19	2	2	1	2	B	5	315.5
74	19	2	2	1	2	B	5	315.5
75	19	2	2	1	2	G	5	311.5
76	28	2	2	1	2	BWF	5	303
77	28	2	2	1	2	RWF	5	298.5
78	28	2	2	1	2	B	5	288.5
79	17	2	2	2	2	BWF	5	296.5
80	17	2	2	2	2	BWF	5	297
81	17	2	2	2	2	G	5	294.5
82	30	2	2	2	2	BWF	5	292
83	30	2	2	2	2	RWF	5	291.5
84	30	2	2	2	2	BWF	5	287.5
85	24	2	1	1	2	B	5	296.5
86	24	2	1	1	2	B	5	295.5
87	24	2	1	1	2	G	5	301
88	31	2	1	1	2	BWF	5	314.5
89	31	2	1	1	2	B	5	305.5
90	31	2	1	1	2	BWF	5	295.5
91	21	2	1	2	2	BWF	5	304
92	21	2	1	2	2	RWF	5	289.5
93	21	2	1	2	2	BWF	5	303
94	32	2	1	2	2	B	5	297.5
95	32	2	1	2	2	B	5	292.5
96	32	2	1	2	2	BWF	5	291.5
1	3	1	2	1	1	BWF	6	298.5
2	3	1	2	1	1	BWF	6	290
3	3	1	2	1	1	B	6	295
4	10	1	2	1	1	BWF	6	284.5
5	10	1	2	1	1	G	6	293
6	10	1	2	1	1	BWF	6	304.5
7	1	1	2	2	1	BWF	6	297
8	1	1	2	2	1	G	6	291.5
9	1	1	2	2	1	BWF	6	296.5
10	12	1	2	2	1	TAN	6	307
11	12	1	2	2	1	BWF	6	292.5
12	12	1	2	2	1	B	6	308.5
13	6	1	1	1	1	BWF	6	304.5
14	6	1	1	1	1	BWF	6	305
15	6	1	1	1	1	BWF	6	297
16	15	1	1	1	1	BWF	6	297
17	15	1	1	1	1	RWF	6	297
18	15	1	1	1	1	BWF	6	292.5
19	7	1	1	2	1	BWF	6	298.5
20	7	1	1	2	1	BWF	6	291
21	7	1	1	2	1	RWF	6	295.5
22	11	1	1	2	1	BWF	6	298
23	11	1	1	2	1	BWF	6	297
24	11	1	1	2	1	B	6	298
25	4	2	2	1	1	R	6	295.5
26	4	2	2	1	1	B	6	291
27	4	2	2	1	1	BWF	6	295.5
28	16	2	2	1	1	BWF	6	295
29	16	2	2	1	1	BWF	6	302.5
30	16	2	2	1	1	G	6	324.5
31	2	2	2	2	1	BWF	6	308.5
32	2	2	2	2	1	BWF	6	296
33	2	2	2	2	1	BWF	6	301.5
34	14	2	2	2	1	BWF	6	301
35	14	2	2	2	1	BWF	6	304
36	14	2	2	2	1	B	6	300.5
37	5	2	1	1	1	G	6	307
38	5	2	1	1	1	RWF	6	311
39	5	2	1	1	1	B	6	300
40	9	2	1	1	1	B	6	300.5
41	9	2	1	1	1	G	6	316.5
42	9	2	1	1	1	BWF	6	315.5
43	8	2	1	2	1	BWF	6	311.5
44	8	2	1	2	1	G	6	305
45	8	2	1	2	1	BWF	6	298
46	13	2	1	2	1	BWF	6	317
47	13	2	1	2	1	BWF	6	295
48	13	2	1	2	1	RWF	6	343
49	18	1	2	1	2	B	6	280.5
50	18	1	2	1	2	BWF	6	283
51	18	1	2	1	2	BWF	6	289.5
52	25	1	2	1	2	BWF	6	293
53	25	1	2	1	2	BWF	6	291
54	25	1	2	1	2	BWF	6	289.5
55	22	1	2	2	2	G	6	281
56	22	1	2	2	2	BWF	6	317
57	22	1	2	2	2	B	6	304
58	26	1	2	2	2	B	6	281
59	26	1	2	2	2	RWF	6	291.5
60	26	1	2	2	2	RWF	6	283.5
61	23	1	1	1	2	G	6	287
62	23	1	1	1	2	B	6	285
63	23	1	1	1	2	BWF	6	284
64	29	1	1	1	2	G	6	287.5
65	29	1	1	1	2	BWF	6	290
66	29	1	1	1	2	B	6	291
67	20	1	1	2	2	BWF	6	296
68	20	1	1	2	2	RWF	6	295
69	20	1	1	2	2	BWF	6	285
70	27	1	1	2	2	B	6	294
71	27	1	1	2	2	BWF	6	289.5
72	27	1	1	2	2	BWF	6	302.5
73	19	2	2	1	2	B	6	291.5
74	19	2	2	1	2	B	6	328
75	19	2	2	1	2	G	6	282.5
76	28	2	2	1	2	BWF	6	303.5
77	28	2	2	1	2	RWF	6	298
78	28	2	2	1	2	B	6	280.5
79	17	2	2	2	2	BWF	6	292.5
80	17	2	2	2	2	BWF	6	289
81	17	2	2	2	2	G	6	288
82	30	2	2	2	2	BWF	6	291
83	30	2	2	2	2	RWF	6	293.5
84	30	2	2	2	2	BWF	6	301
85	24	2	1	1	2	B	6	302
86	24	2	1	1	2	B	6	288
87	24	2	1	1	2	G	6	288.5
88	31	2	1	1	2	BWF	6	299
89	31	2	1	1	2	B	6	282
90	31	2	1	1	2	BWF	6	289.5
91	21	2	1	2	2	BWF	6	288
92	21	2	1	2	2	RWF	6	286.5
93	21	2	1	2	2	BWF	6	305
94	32	2	1	2	2	B	6	281
95	32	2	1	2	2	B	6	290
96	32	2	1	2	2	BWF	6	292.5
1	3	1	2	1	1	BWF	7	300.5
2	3	1	2	1	1	BWF	7	289
3	3	1	2	1	1	B	7	303
4	10	1	2	1	1	BWF	7	298.5
5	10	1	2	1	1	G	7	304.5
6	10	1	2	1	1	BWF	7	301.5
7	1	1	2	2	1	BWF	7	.
8	1	1	2	2	1	G	7	.
9	1	1	2	2	1	BWF	7	.
10	12	1	2	2	1	TAN	7	.
11	12	1	2	2	1	BWF	7	.
12	12	1	2	2	1	B	7	.
13	6	1	1	1	1	BWF	7	308.5
14	6	1	1	1	1	BWF	7	296
15	6	1	1	1	1	BWF	7	304.5
16	15	1	1	1	1	BWF	7	305.5
17	15	1	1	1	1	RWF	7	308
18	15	1	1	1	1	BWF	7	305
19	7	1	1	2	1	BWF	7	.
20	7	1	1	2	1	BWF	7	.
21	7	1	1	2	1	RWF	7	.
22	11	1	1	2	1	BWF	7	.
23	11	1	1	2	1	BWF	7	.
24	11	1	1	2	1	B	7	.
25	4	2	2	1	1	R	7	296
26	4	2	2	1	1	B	7	302
27	4	2	2	1	1	BWF	7	298
28	16	2	2	1	1	BWF	7	300
29	16	2	2	1	1	BWF	7	296.5
30	16	2	2	1	1	G	7	303
31	2	2	2	2	1	BWF	7	.
32	2	2	2	2	1	BWF	7	.
33	2	2	2	2	1	BWF	7	.
34	14	2	2	2	1	BWF	7	.
35	14	2	2	2	1	BWF	7	.
36	14	2	2	2	1	B	7	.
37	5	2	1	1	1	G	7	295.5
38	5	2	1	1	1	RWF	7	338.5
39	5	2	1	1	1	B	7	304.5
40	9	2	1	1	1	B	7	302.5
41	9	2	1	1	1	G	7	307.5
42	9	2	1	1	1	BWF	7	315.5
43	8	2	1	2	1	BWF	7	.
44	8	2	1	2	1	G	7	.
45	8	2	1	2	1	BWF	7	.
46	13	2	1	2	1	BWF	7	.
47	13	2	1	2	1	BWF	7	.
48	13	2	1	2	1	RWF	7	.
49	18	1	2	1	2	B	7	294
50	18	1	2	1	2	BWF	7	291.5
51	18	1	2	1	2	BWF	7	278.5
52	25	1	2	1	2	BWF	7	307
53	25	1	2	1	2	BWF	7	305.5
54	25	1	2	1	2	BWF	7	290
55	22	1	2	2	2	G	7	285
56	22	1	2	2	2	BWF	7	280
57	22	1	2	2	2	B	7	321.5
58	26	1	2	2	2	B	7	286
59	26	1	2	2	2	RWF	7	289
60	26	1	2	2	2	RWF	7	289.5
61	23	1	1	1	2	G	7	297.5
62	23	1	1	1	2	B	7	297
63	23	1	1	1	2	BWF	7	299.5
64	29	1	1	1	2	G	7	287.5
65	29	1	1	1	2	BWF	7	292
66	29	1	1	1	2	B	7	289.5
67	20	1	1	2	2	BWF	7	298
68	20	1	1	2	2	RWF	7	291
69	20	1	1	2	2	BWF	7	285
70	27	1	1	2	2	B	7	312.5
71	27	1	1	2	2	BWF	7	287.5
72	27	1	1	2	2	BWF	7	296
73	19	2	2	1	2	B	7	286.5
74	19	2	2	1	2	B	7	284.5
75	19	2	2	1	2	G	7	300
76	28	2	2	1	2	BWF	7	281
77	28	2	2	1	2	RWF	7	298.5
78	28	2	2	1	2	B	7	305.5
79	17	2	2	2	2	BWF	7	296
80	17	2	2	2	2	BWF	7	290
81	17	2	2	2	2	G	7	304.5
82	30	2	2	2	2	BWF	7	288
83	30	2	2	2	2	RWF	7	283.5
84	30	2	2	2	2	BWF	7	284.5
85	24	2	1	1	2	B	7	300.5
86	24	2	1	1	2	B	7	325
87	24	2	1	1	2	G	7	297.5
88	31	2	1	1	2	BWF	7	301
89	31	2	1	1	2	B	7	292.5
90	31	2	1	1	2	BWF	7	310
91	21	2	1	2	2	BWF	7	290.5
92	21	2	1	2	2	RWF	7	287.5
93	21	2	1	2	2	BWF	7	282.5
94	32	2	1	2	2	B	7	285
95	32	2	1	2	2	B	7	284.5
96	32	2	1	2	2	BWF	7	291.5
1	3	1	2	1	1	BWF	8	293.5
2	3	1	2	1	1	BWF	8	292
3	3	1	2	1	1	B	8	311
4	10	1	2	1	1	BWF	8	312.5
5	10	1	2	1	1	G	8	293
6	10	1	2	1	1	BWF	8	314
7	1	1	2	2	1	BWF	8	300.5
8	1	1	2	2	1	G	8	308.5
9	1	1	2	2	1	BWF	8	300
10	12	1	2	2	1	TAN	8	296.5
11	12	1	2	2	1	BWF	8	298.5
12	12	1	2	2	1	B	8	326
13	6	1	1	1	1	BWF	8	307.5
14	6	1	1	1	1	BWF	8	296.5
15	6	1	1	1	1	BWF	8	294.5
16	15	1	1	1	1	BWF	8	298
17	15	1	1	1	1	RWF	8	297
18	15	1	1	1	1	BWF	8	312
19	7	1	1	2	1	BWF	8	313
20	7	1	1	2	1	BWF	8	311.5
21	7	1	1	2	1	RWF	8	301.5
22	11	1	1	2	1	BWF	8	306.5
23	11	1	1	2	1	BWF	8	305.5
24	11	1	1	2	1	B	8	304.5
25	4	2	2	1	1	R	8	303
26	4	2	2	1	1	B	8	304.5
27	4	2	2	1	1	BWF	8	288
28	16	2	2	1	1	BWF	8	298
29	16	2	2	1	1	BWF	8	296.5
30	16	2	2	1	1	G	8	300.5
31	2	2	2	2	1	BWF	8	296
32	2	2	2	2	1	BWF	8	301
33	2	2	2	2	1	BWF	8	308.5
34	14	2	2	2	1	BWF	8	328
35	14	2	2	2	1	BWF	8	330.5
36	14	2	2	2	1	B	8	302.5
37	5	2	1	1	1	G	8	309
38	5	2	1	1	1	RWF	8	315
39	5	2	1	1	1	B	8	306.5
40	9	2	1	1	1	B	8	295.5
41	9	2	1	1	1	G	8	304.5
42	9	2	1	1	1	BWF	8	296.5
43	8	2	1	2	1	BWF	8	291
44	8	2	1	2	1	G	8	304
45	8	2	1	2	1	BWF	8	310
46	13	2	1	2	1	BWF	8	303
47	13	2	1	2	1	BWF	8	295.5
48	13	2	1	2	1	RWF	8	319
49	18	1	2	1	2	B	8	289.5
50	18	1	2	1	2	BWF	8	281
51	18	1	2	1	2	BWF	8	294.5
52	25	1	2	1	2	BWF	8	285
53	25	1	2	1	2	BWF	8	292.5
54	25	1	2	1	2	BWF	8	285
55	22	1	2	2	2	G	8	284.5
56	22	1	2	2	2	BWF	8	290
57	22	1	2	2	2	B	8	312.5
58	26	1	2	2	2	B	8	290.5
59	26	1	2	2	2	RWF	8	297.5
60	26	1	2	2	2	RWF	8	298
61	23	1	1	1	2	G	8	294.5
62	23	1	1	1	2	B	8	302
63	23	1	1	1	2	BWF	8	307.5
64	29	1	1	1	2	G	8	287.5
65	29	1	1	1	2	BWF	8	295
66	29	1	1	1	2	B	8	304
67	20	1	1	2	2	BWF	8	294.5
68	20	1	1	2	2	RWF	8	295
69	20	1	1	2	2	BWF	8	292
70	27	1	1	2	2	B	8	286.5
71	27	1	1	2	2	BWF	8	318
72	27	1	1	2	2	BWF	8	296
73	19	2	2	1	2	B	8	305
74	19	2	2	1	2	B	8	292
75	19	2	2	1	2	G	8	290
76	28	2	2	1	2	BWF	8	292.5
77	28	2	2	1	2	RWF	8	290.5
78	28	2	2	1	2	B	8	282
79	17	2	2	2	2	BWF	8	300
80	17	2	2	2	2	BWF	8	294
81	17	2	2	2	2	G	8	285
82	30	2	2	2	2	BWF	8	286.5
83	30	2	2	2	2	RWF	8	287
84	30	2	2	2	2	BWF	8	291.5
85	24	2	1	1	2	B	8	319.5
86	24	2	1	1	2	B	8	302.5
87	24	2	1	1	2	G	8	294.5
88	31	2	1	1	2	BWF	8	283
89	31	2	1	1	2	B	8	288.5
90	31	2	1	1	2	BWF	8	294.5
91	21	2	1	2	2	BWF	8	303.5
92	21	2	1	2	2	RWF	8	292
93	21	2	1	2	2	BWF	8	283.5
94	32	2	1	2	2	B	8	278.5
95	32	2	1	2	2	B	8	287.5
96	32	2	1	2	2	BWF	8	291
1	3	1	2	1	1	BWF	9	295.5
2	3	1	2	1	1	BWF	9	300.5
3	3	1	2	1	1	B	9	296
4	10	1	2	1	1	BWF	9	290
5	10	1	2	1	1	G	9	304
6	10	1	2	1	1	BWF	9	296.5
7	1	1	2	2	1	BWF	9	293.5
8	1	1	2	2	1	G	9	293
9	1	1	2	2	1	BWF	9	296
10	12	1	2	2	1	TAN	9	292
11	12	1	2	2	1	BWF	9	292.5
12	12	1	2	2	1	B	9	297
13	6	1	1	1	1	BWF	9	294
14	6	1	1	1	1	BWF	9	298
15	6	1	1	1	1	BWF	9	291
16	15	1	1	1	1	BWF	9	294
17	15	1	1	1	1	RWF	9	298
18	15	1	1	1	1	BWF	9	292
19	7	1	1	2	1	BWF	9	291.5
20	7	1	1	2	1	BWF	9	290
21	7	1	1	2	1	RWF	9	286.5
22	11	1	1	2	1	BWF	9	296.5
23	11	1	1	2	1	BWF	9	296
24	11	1	1	2	1	B	9	298
25	4	2	2	1	1	R	9	293.5
26	4	2	2	1	1	B	9	288
27	4	2	2	1	1	BWF	9	288.5
28	16	2	2	1	1	BWF	9	290.5
29	16	2	2	1	1	BWF	9	297.5
30	16	2	2	1	1	G	9	305
31	2	2	2	2	1	BWF	9	294.5
32	2	2	2	2	1	BWF	9	294.5
33	2	2	2	2	1	BWF	9	306.5
34	14	2	2	2	1	BWF	9	290.5
35	14	2	2	2	1	BWF	9	284.5
36	14	2	2	2	1	B	9	289.5
37	5	2	1	1	1	G	9	289
38	5	2	1	1	1	RWF	9	287
39	5	2	1	1	1	B	9	287.5
40	9	2	1	1	1	B	9	298
41	9	2	1	1	1	G	9	297
42	9	2	1	1	1	BWF	9	288
43	8	2	1	2	1	BWF	9	302
44	8	2	1	2	1	G	9	300
45	8	2	1	2	1	BWF	9	301
46	13	2	1	2	1	BWF	9	305.5
47	13	2	1	2	1	BWF	9	292.5
48	13	2	1	2	1	RWF	9	304
49	18	1	2	1	2	B	9	280
50	18	1	2	1	2	BWF	9	278
51	18	1	2	1	2	BWF	9	284
52	25	1	2	1	2	BWF	9	282
53	25	1	2	1	2	BWF	9	290
54	25	1	2	1	2	BWF	9	283
55	22	1	2	2	2	G	9	298
56	22	1	2	2	2	BWF	9	289
57	22	1	2	2	2	B	9	319
58	26	1	2	2	2	B	9	287.5
59	26	1	2	2	2	RWF	9	298
60	26	1	2	2	2	RWF	9	288.5
61	23	1	1	1	2	G	9	290
62	23	1	1	1	2	B	9	282.5
63	23	1	1	1	2	BWF	9	288
64	29	1	1	1	2	G	9	287.5
65	29	1	1	1	2	BWF	9	286.5
66	29	1	1	1	2	B	9	287.5
67	20	1	1	2	2	BWF	9	296.5
68	20	1	1	2	2	RWF	9	285.5
69	20	1	1	2	2	BWF	9	294
70	27	1	1	2	2	B	9	328.5
71	27	1	1	2	2	BWF	9	285.5
72	27	1	1	2	2	BWF	9	305
73	19	2	2	1	2	B	9	279
74	19	2	2	1	2	B	9	306.5
75	19	2	2	1	2	G	9	282
76	28	2	2	1	2	BWF	9	295.5
77	28	2	2	1	2	RWF	9	281.5
78	28	2	2	1	2	B	9	280.5
79	17	2	2	2	2	BWF	9	292
80	17	2	2	2	2	BWF	9	291.5
81	17	2	2	2	2	G	9	284
82	30	2	2	2	2	BWF	9	282
83	30	2	2	2	2	RWF	9	293
84	30	2	2	2	2	BWF	9	299
85	24	2	1	1	2	B	9	285
86	24	2	1	1	2	B	9	278.5
87	24	2	1	1	2	G	9	284.5
88	31	2	1	1	2	BWF	9	285.5
89	31	2	1	1	2	B	9	283
90	31	2	1	1	2	BWF	9	283.5
91	21	2	1	2	2	BWF	9	287.5
92	21	2	1	2	2	RWF	9	284.5
93	21	2	1	2	2	BWF	9	296
94	32	2	1	2	2	B	9	286.5
95	32	2	1	2	2	B	9	292.5
96	32	2	1	2	2	BWF	9	287
1	3	1	2	1	1	BWF	10	291
2	3	1	2	1	1	BWF	10	287
3	3	1	2	1	1	B	10	281
4	10	1	2	1	1	BWF	10	287
5	10	1	2	1	1	G	10	292
6	10	1	2	1	1	BWF	10	293.5
7	1	1	2	2	1	BWF	10	290.5
8	1	1	2	2	1	G	10	291.5
9	1	1	2	2	1	BWF	10	289
10	12	1	2	2	1	TAN	10	295
11	12	1	2	2	1	BWF	10	323
12	12	1	2	2	1	B	10	296.5
13	6	1	1	1	1	BWF	10	289
14	6	1	1	1	1	BWF	10	289
15	6	1	1	1	1	BWF	10	288
16	15	1	1	1	1	BWF	10	303
17	15	1	1	1	1	RWF	10	287
18	15	1	1	1	1	BWF	10	290.5
19	7	1	1	2	1	BWF	10	303.5
20	7	1	1	2	1	BWF	10	286
21	7	1	1	2	1	RWF	10	287
22	11	1	1	2	1	BWF	10	290.5
23	11	1	1	2	1	BWF	10	289.5
24	11	1	1	2	1	B	10	295.5
25	4	2	2	1	1	R	10	291.5
26	4	2	2	1	1	B	10	288
27	4	2	2	1	1	BWF	10	300
28	16	2	2	1	1	BWF	10	297.5
29	16	2	2	1	1	BWF	10	297
30	16	2	2	1	1	G	10	295
31	2	2	2	2	1	BWF	10	300
32	2	2	2	2	1	BWF	10	288.5
33	2	2	2	2	1	BWF	10	292
34	14	2	2	2	1	BWF	10	296
35	14	2	2	2	1	BWF	10	289.5
36	14	2	2	2	1	B	10	284.5
37	5	2	1	1	1	G	10	287.5
38	5	2	1	1	1	RWF	10	284.5
39	5	2	1	1	1	B	10	296.5
40	9	2	1	1	1	B	10	292.5
41	9	2	1	1	1	G	10	292
42	9	2	1	1	1	BWF	10	303
43	8	2	1	2	1	BWF	10	300
44	8	2	1	2	1	G	10	292
45	8	2	1	2	1	BWF	10	300
46	13	2	1	2	1	BWF	10	287.5
47	13	2	1	2	1	BWF	10	285
48	13	2	1	2	1	RWF	10	296
49	18	1	2	1	2	B	10	286.5
50	18	1	2	1	2	BWF	10	296
51	18	1	2	1	2	BWF	10	287
52	25	1	2	1	2	BWF	10	280
53	25	1	2	1	2	BWF	10	282
54	25	1	2	1	2	BWF	10	289
55	22	1	2	2	2	G	10	293
56	22	1	2	2	2	BWF	10	304
57	22	1	2	2	2	B	10	303
58	26	1	2	2	2	B	10	298.5
59	26	1	2	2	2	RWF	10	288
60	26	1	2	2	2	RWF	10	292
61	23	1	1	1	2	G	10	288.5
62	23	1	1	1	2	B	10	293.5
63	23	1	1	1	2	BWF	10	285.5
64	29	1	1	1	2	G	10	298.5
65	29	1	1	1	2	BWF	10	280.5
66	29	1	1	1	2	B	10	291.5
67	20	1	1	2	2	BWF	10	290
68	20	1	1	2	2	RWF	10	294.5
69	20	1	1	2	2	BWF	10	290.5
70	27	1	1	2	2	B	10	281.5
71	27	1	1	2	2	BWF	10	279
72	27	1	1	2	2	BWF	10	286
73	19	2	2	1	2	B	10	290
74	19	2	2	1	2	B	10	326
75	19	2	2	1	2	G	10	301
76	28	2	2	1	2	BWF	10	289
77	28	2	2	1	2	RWF	10	308
78	28	2	2	1	2	B	10	298.5
79	17	2	2	2	2	BWF	10	296
80	17	2	2	2	2	BWF	10	295.5
81	17	2	2	2	2	G	10	291
82	30	2	2	2	2	BWF	10	284.5
83	30	2	2	2	2	RWF	10	288.5
84	30	2	2	2	2	BWF	10	290
85	24	2	1	1	2	B	10	286
86	24	2	1	1	2	B	10	284.5
87	24	2	1	1	2	G	10	300
88	31	2	1	1	2	BWF	10	289.5
89	31	2	1	1	2	B	10	281.5
90	31	2	1	1	2	BWF	10	279.5
91	21	2	1	2	2	BWF	10	288.5
92	21	2	1	2	2	RWF	10	318
93	21	2	1	2	2	BWF	10	299
94	32	2	1	2	2	B	10	294.5
95	32	2	1	2	2	B	10	296.5
96	32	2	1	2	2	BWF	10	288.5

[truncated: 12 more sheets: CBC, Body weight, Shrink %, Shrink with cov, ADG weekly, DMI, GrowSafe, GrowSafe D0 adjusted, Attitude and Lameness,  Hobo data, Hobo data adjusted D0, Morbidity]
